# Supplementary material for: Probing the changes in gene expression due to α-crystallin mutations in mouse models of hereditary human cataract
Source: PLoS One. 2018 Jan 16;13(1):e0190817. doi: 10.1371/journal.pone.0190817 (PMC5770019; doi:10.1371/journal.pone.0190817)
Supplement: S1 Table — (XLSX) [file pone.0190817.s008.xlsx]

## Sheet: Sheet1
	Age = 2 days	Number of lenses		Age = 14 days	Number of lenses
	Cryaa-R49C WT1	10		Cryab-R120G WT1	9
	Cryaa-R49C WT2	10		Cryab-R120G WT2	16
	Cryaa-R49C WT3	9		Cryab-R120G WT3	8
	Cryaa-R49C HET1	8		Cryab-R120G HET1	12
	Cryaa-R49C HET2	7		Cryab-R120G HET2	14
	Cryaa-R49C HET3	8		Cryab-R120G HET3	17
	Cryaa-R49C HOMO1	4		Cryab-R120G HOMO1	8
	Cryaa-R49C HOMO2	6		Cryab-R120G HOMO2	16
	Cryaa-R49C HOMO3	4		Cryab-R120G HOMO3	9
