# Supplementary material for: Probing the changes in gene expression due to α-crystallin mutations in mouse models of hereditary human cataract
Source: PLoS One. 2018 Jan 16;13(1):e0190817. doi: 10.1371/journal.pone.0190817 (PMC5770019; doi:10.1371/journal.pone.0190817)
Supplement: S2 Table — (XLSX) [file pone.0190817.s009.xlsx]

## Sheet: Sheet1
Name	ID (Taqman probes from Life technologies)
Chac1	Mm00509926_m1
Ddit3	Mm01135937__g1
Eno1b	Mm04204202_m1
Hba-a2,Hb+	Mm02580841_g1
Hist2h4	Mm01952224_u1
Hspb1	Mm00834384_g1
Slc6a13	Mm01184312_m1
Stx11	Mm03990643_m1
Tcp11	Mm00443220_m1
Tfap2b	Mm00493468_m1
Trib3	Mm00454879_m1
Ttr	Mm00443267_m1
Gapdh	Mm99999915_g1
Ppia	Mm02342430_g1
Tbp	Mm01277042_m1
