# Supplementary material for: Probing the changes in gene expression due to α-crystallin mutations in mouse models of hereditary human cataract
Source: PLoS One. 2018 Jan 16;13(1):e0190817. doi: 10.1371/journal.pone.0190817 (PMC5770019; doi:10.1371/journal.pone.0190817)
Supplement: S3 Table — (XLS) [file pone.0190817.s010.xls]

## Sheet: STAR_summary TABLE S3
V1	cryab het3	cryab het2	cryab het1	cryab homo3	cryab homo2	cryab homo1	cryaa het1	cryaa het2	cryaa het3	cryaa homo1	cryaa homo2	cryaa homo3	cryab wt3	cryab wt1	cryab wt2	crya wt1	cryaa wt2	cryaa wt3
Mapping speed, Million of reads per hour |	69.66	41.02	22.62	33.61	47.28	30.35	46.47	26.96	54.64	36.87	41.57	54.44	48.93	40.27	52.33	29.86	51.53	31.48
Number of input reads |	31906743	47929760	40693390	31944384	46188407	43846214	38204882	37401082	34209256	30835218	35122688	37944853	36819783	47904826	53478598	38702420	51129507	29161891
Average input read length |	49	49	49	49	49	49	49	49	49	49	49	49	49	49	49	49	49	49
UNIQUE READS:
Uniquely mapped reads number |	22559320	34530780	30264568	23826647	34667367	30937065	27426223	27823359	24846036	24419838	24128854	23458670	25933283	34198112	36479107	25639297	34766355	19970674
Uniquely mapped reads % |	0.707	0.7204	0.7437	0.7459	0.7506	0.7056	0.7179	0.7439	0.7263	0.7919	0.687	0.6182	0.7043	0.7139	0.6821	0.6625	0.68	0.6848
Average mapped length |	48.18	48.03	48.51	48.51	48.59	47.41	48.36	48.51	48.62	48.43	46.74	47.67	47.25	48.34	47.9	47.82	48.1	48.18
Number of splices: Total |	2301524	3599883	3805236	2976111	4938800	2534701	2712144	3213301	2993893	3328900	1218891	879954	2134140	3941595	3455565	1932326	2617498	1789270
Number of splices: Annotated (sjdb) |	2233817	3494035	3697816	2889121	4808178	2456384	2621631	3111146	2904499	3213334	1186895	852503	2062972	3826106	3355463	1864211	2529868	1732644
Number of splices: GT/AG |	2284711	3572597	3778336	2954562	4908634	2515367	2689387	3189997	2972957	3307656	1212397	874144	2115765	3911391	3430353	1910900	2590567	1770366
Number of splices: GC/AG |	16071	26057	25716	20451	28545	18508	20382	21159	18036	17991	5031	4568	17712	29049	24081	20011	25128	17009
Number of splices: AT/AC |	383	700	623	540	790	472	1003	935	1036	1483	605	476	363	599	598	648	860	777
Number of splices: Non-canonical |	359	529	561	558	831	354	1372	1210	1864	1770	858	766	300	556	533	767	943	1118
Mismatch rate per base, % |	0.0055	0.0049	0.0049	0.0055	0.0063	0.0057	0.0052	0.005	0.0062	0.0039	0.004	0.006	0.0055	0.0057	0.0052	0.0055	0.0063	0.0063
Deletion rate per base |	0.0001	0.0001	0.0001	0.0001	0.0001	0.0001	0.0001	0.0001	0.0001	0	0.0001	0.0002	0.0001	0.0001	0.0001	0.0002	0.0001	0.0001
Deletion average length |	2.68	2.77	2.42	2.18	2.12	3.12	2.93	2.66	2.41	1.75	2.42	2.97	2.8	2.62	3.04	3.41	3.18	2.75
Insertion rate per base |	0.0001	0.0001	0	0	0	0.0001	0.0001	0.0001	0	0	0.0001	0.0001	0.0001	0	0.0001	0.0001	0.0001	0.0001
Insertion average length |	1.09	1.1	1.09	1.1	1.09	1.07	1.1	1.12	1.11	1.24	1.09	1.09	1.13	1.14	1.13	1.11	1.09	1.14
MULTI-MAPPING READS:
Number of reads mapped to multiple loci |	7191480	10079622	7946546	6056779	8261922	10102055	7953645	7139390	6514399	4736024	8584410	11475994	8427155	9652624	11752207	8373128	11938232	5921919
% of reads mapped to multiple loci |	0.2254	0.2103	0.1953	0.1896	0.1789	0.2304	0.2082	0.1909	0.1904	0.1536	0.2444	0.3024	0.2289	0.2015	0.2198	0.2163	0.2335	0.2031
Number of reads mapped to too many loci |	100401	154233	145613	115229	183044	144210	190315	182491	204761	192644	212528	161530	112267	161875	165077	161097	215478	151622
% of reads mapped to too many loci |	0.0031	0.0032	0.0036	0.0036	0.004	0.0033	0.005	0.0049	0.006	0.0062	0.0061	0.0043	0.003	0.0034	0.0031	0.0042	0.0042	0.0052
UNMAPPED READS:
% of reads unmapped: too many mismatches |	0.0002	0.0003	0.0002	0.0003	0.0003	0.0004	0.0002	0.0002	0.0002	0.0002	0.0002	0.0002	0.0004	0.0003	0.0003	0.0003	0.0003	0.0003
% of reads unmapped: too short |	0.0632	0.0647	0.0558	0.0593	0.065	0.0592	0.0663	0.0577	0.0745	0.0454	0.0585	0.0728	0.0624	0.0798	0.0938	0.1149	0.0801	0.1039
% of reads unmapped: other |	0.001	0.0011	0.0013	0.0014	0.0013	0.0011	0.0024	0.0024	0.0026	0.0026	0.0038	0.0021	0.001	0.0012	0.001	0.0019	0.002	0.0027
