# Supplementary material for: Probing the changes in gene expression due to α-crystallin mutations in mouse models of hereditary human cataract
Source: PLoS One. 2018 Jan 16;13(1):e0190817. doi: 10.1371/journal.pone.0190817 (PMC5770019; doi:10.1371/journal.pone.0190817)
Supplement: S4 Table — (XLSX) [file pone.0190817.s011.xlsx]

## Sheet: TABLE S5 Cryab-Homo_vs_Cryab-WT
Feature_ID	entrezgene	external_gene_name	gene_biotype	external_gene_source	description	linearFC	logFC	logCPM	LR	PValue	FDR
ENSMUSG00000025408	13198	Ddit3	protein_coding	MGI Symbol	DNA-damage inducible transcript 3 [Source:MGI Symbol;Acc:MGI:109247]	40.431	5.33739	4.58427	341.776	2.6193e-76	6.9987e-72
ENSMUSG00000032715	228775	Trib3	protein_coding	MGI Symbol	tribbles homolog 3 (Drosophila) [Source:MGI Symbol;Acc:MGI:1345675]	315.56	8.30177	2.87161	283.841	1.0931e-63	1.4604e-59
ENSMUSG00000039232	74732	Stx11	protein_coding	MGI Symbol	syntaxin 11 [Source:MGI Symbol;Acc:MGI:1921982]	-31.9794	-4.99907	4.80146	272.253	3.6639e-61	3.2634e-57
ENSMUSG00000037224	231125	Zfyve28	protein_coding	MGI Symbol	zinc finger, FYVE domain containing 28 [Source:MGI Symbol;Acc:MGI:2684992]	-33.5518	-5.06832	3.68759	253.205	5.1961e-57	3.471e-53
ENSMUSG00000085196	NA	Gm14963	processed_transcript	MGI Symbol	predicted gene 14963 [Source:MGI Symbol;Acc:MGI:3705162]	55.9405	5.80582	1.63012	224.891	7.7551e-51	4.1443e-47
ENSMUSG00000054169	26366	Ceacam10	protein_coding	MGI Symbol	carcinoembryonic antigen-related cell adhesion molecule 10 [Source:MGI Symbol;Acc:MGI:1347248]	-37.249	-5.21913	5.5628	215.832	7.3363e-49	3.2671e-45
ENSMUSG00000062859	21463	Tcp11	protein_coding	MGI Symbol	t-complex protein 11 [Source:MGI Symbol;Acc:MGI:98544]	-17.7795	-4.15214	7.5283	202.697	5.3876e-46	2.0565e-42
ENSMUSG00000027313	69065	Chac1	protein_coding	MGI Symbol	ChaC, cation transport regulator 1 [Source:MGI Symbol;Acc:MGI:1916315]	179.218	7.48557	3.35585	197.694	6.6538e-45	2.2224e-41
ENSMUSG00000038508	23886	Gdf15	protein_coding	MGI Symbol	growth differentiation factor 15 [Source:MGI Symbol;Acc:MGI:1346047]	89.877	6.48988	1.11371	180.44	3.8854e-41	1.1535e-37
ENSMUSG00000039452	382083	Snx22	protein_coding	MGI Symbol	sorting nexin 22 [Source:MGI Symbol;Acc:MGI:2685966]	-33.1774	-5.05213	6.22583	168.178	1.8497e-38	4.9423e-35
ENSMUSG00000004951	15507	Hspb1	protein_coding	MGI Symbol	heat shock protein 1 [Source:MGI Symbol;Acc:MGI:96240]	-69.0874	-6.11035	6.89144	151.977	6.4086e-35	1.4401e-31
ENSMUSG00000041801	27280	Phlda3	protein_coding	MGI Symbol	pleckstrin homology-like domain, family A, member 3 [Source:MGI Symbol;Acc:MGI:1351485]	17.5656	4.13468	2.08431	151.959	6.4675e-35	1.4401e-31
ENSMUSG00000047822	624219	Gm6484	protein_coding	MGI Symbol	predicted gene 6484 [Source:MGI Symbol;Acc:MGI:3643534]	12.9001	3.68931	1.16233	137.369	1.0016e-31	2.0586e-28
ENSMUSG00000032401	235435	Lctl	protein_coding	MGI Symbol	lactase-like [Source:MGI Symbol;Acc:MGI:2183549]	-9.25537	-3.21029	7.63814	134.84	3.5785e-31	6.8298e-28
ENSMUSG00000028644	27028	Ermap	protein_coding	MGI Symbol	erythroblast membrane-associated protein [Source:MGI Symbol;Acc:MGI:1349816]	-15.7971	-3.98159	2.99091	132.405	1.2204e-30	2.174e-27
ENSMUSG00000045414	68861	1190002N15Rik	protein_coding	MGI Symbol	RIKEN cDNA 1190002N15 gene [Source:MGI Symbol;Acc:MGI:1916111]	-7.99512	-2.99912	6.48357	124.084	8.0768e-29	1.3488e-25
ENSMUSG00000038539	107503	Atf5	protein_coding	MGI Symbol	activating transcription factor 5 [Source:MGI Symbol;Acc:MGI:2141857]	24.0824	4.58991	3.81897	120.188	5.7546e-28	9.0449e-25
ENSMUSG00000097194	NA	9330175E14Rik	lincRNA	MGI Symbol	RIKEN cDNA 9330175E14 gene [Source:MGI Symbol;Acc:MGI:2443913]	-20.7661	-4.37616	2.49522	119.449	8.3529e-28	1.2399e-24
ENSMUSG00000028643	69216	Ccdc23	protein_coding	MGI Symbol	coiled-coil domain containing 23 [Source:MGI Symbol;Acc:MGI:1916466]	-8.04471	-3.00804	7.8806	118.799	1.1587e-27	1.6296e-24
ENSMUSG00000021720	71816	Rnf180	protein_coding	MGI Symbol	ring finger protein 180 [Source:MGI Symbol;Acc:MGI:1919066]	-21.3456	-4.41587	7.46284	118.245	1.5322e-27	2.047e-24
ENSMUSG00000018924	11687	Alox15	protein_coding	MGI Symbol	arachidonate 15-lipoxygenase [Source:MGI Symbol;Acc:MGI:87997]	-286.81	-8.16395	2.97365	117.318	2.4455e-27	3.1116e-24
ENSMUSG00000015837	18412	Sqstm1	protein_coding	MGI Symbol	sequestosome 1 [Source:MGI Symbol;Acc:MGI:107931]	6.69619	2.74334	5.5433	115.304	6.7514e-27	8.1999e-24
ENSMUSG00000005667	17768	Mthfd2	protein_coding	MGI Symbol	methylenetetrahydrofolate dehydrogenase (NAD+ dependent), methenyltetrahydrofolate cyclohydrolase [Source:MGI Symbol;Acc:MGI:1338850]	6.27311	2.64918	4.50584	112.602	2.6376e-26	3.0643e-23
ENSMUSG00000054523	269063	Ms4a5	protein_coding	MGI Symbol	membrane-spanning 4-domains, subfamily A, member 5 [Source:MGI Symbol;Acc:MGI:2670985]	-106.632	-6.73649	1.92316	111.758	4.0372e-26	4.4948e-23
ENSMUSG00000071265	NA	1700086L19Rik	lincRNA	MGI Symbol	RIKEN cDNA 1700086L19 gene [Source:MGI Symbol;Acc:MGI:1921534]	15.211	3.92704	1.26731	105.426	9.8508e-25	1.0529e-21
ENSMUSG00000030785	12862	Cox6a2	protein_coding	MGI Symbol	cytochrome c oxidase subunit VIa polypeptide 2 [Source:MGI Symbol;Acc:MGI:104649]	11.8851	3.57108	1.9838	97.7399	4.7712e-23	4.9033e-20
ENSMUSG00000028893	230784	Sesn2	protein_coding	MGI Symbol	sestrin 2 [Source:MGI Symbol;Acc:MGI:2651874]	6.81583	2.76889	2.18111	96.8527	7.4681e-23	7.3907e-20
ENSMUSG00000023067	12575	Cdkn1a	protein_coding	MGI Symbol	cyclin-dependent kinase inhibitor 1A (P21) [Source:MGI Symbol;Acc:MGI:104556]	16.0636	4.00572	2.7656	95.3288	1.6125e-22	1.5388e-19
ENSMUSG00000097102	NA	2310069G16Rik	lincRNA	MGI Symbol	RIKEN cDNA 2310069G16 gene [Source:MGI Symbol;Acc:MGI:1916909]	-13.2452	-3.7274	3.08168	93.093	4.9893e-22	4.597e-19
ENSMUSG00000026253	11449	Chrng	protein_coding	MGI Symbol	cholinergic receptor, nicotinic, gamma polypeptide [Source:MGI Symbol;Acc:MGI:87895]	-5.37547	-2.42639	4.93124	91.0669	1.3889e-21	1.2371e-18
ENSMUSG00000068373	241589	D430041D05Rik	protein_coding	MGI Symbol	RIKEN cDNA D430041D05 gene [Source:MGI Symbol;Acc:MGI:2181743]	-5.41139	-2.436	1.99015	87.6683	7.7406e-21	6.6719e-18
ENSMUSG00000085912	NA	Trp53cor1	lincRNA	MGI Symbol	tumor protein p53 pathway corepressor 1 [Source:MGI Symbol;Acc:MGI:3801771]	20.4957	4.35725	0.256077	85.6738	2.1221e-20	1.7719e-17
ENSMUSG00000023011	72393	Faim2	protein_coding	MGI Symbol	Fas apoptotic inhibitory molecule 2 [Source:MGI Symbol;Acc:MGI:1919643]	-9.0049	-3.17071	4.24006	84.2538	4.3516e-20	3.5235e-17
ENSMUSG00000100157	NA	2310034O05Rik	lincRNA	MGI Symbol	RIKEN cDNA 2310034O05 gene [Source:MGI Symbol;Acc:MGI:1916821]	31.3293	4.96944	-0.10065	84.17	4.54e-20	3.5679e-17
ENSMUSG00000023959	224796	Clic5	protein_coding	MGI Symbol	chloride intracellular channel 5 [Source:MGI Symbol;Acc:MGI:1917912]	-11.1266	-3.47594	5.80297	84.0214	4.8946e-20	3.7367e-17
ENSMUSG00000031490	13685	Eif4ebp1	protein_coding	MGI Symbol	eukaryotic translation initiation factor 4E binding protein 1 [Source:MGI Symbol;Acc:MGI:103267]	5.54359	2.47082	4.61167	83.5758	6.1318e-20	4.5512e-17
ENSMUSG00000022122	13618	Ednrb	protein_coding	MGI Symbol	endothelin receptor type B [Source:MGI Symbol;Acc:MGI:102720]	-5.57747	-2.47961	4.73266	78.6083	7.5729e-19	5.4689e-16
ENSMUSG00000042726	231712	Trafd1	protein_coding	MGI Symbol	TRAF type zinc finger domain containing 1 [Source:MGI Symbol;Acc:MGI:1923551]	-4.47479	-2.16182	5.26882	78.4293	8.2911e-19	5.83e-16
ENSMUSG00000021983	50769	Atp8a2	protein_coding	MGI Symbol	ATPase, aminophospholipid transporter-like, class I, type 8A, member 2 [Source:MGI Symbol;Acc:MGI:1354710]	-5.18247	-2.37364	2.56266	77.2991	1.4693e-18	1.0067e-15
ENSMUSG00000020108	74747	Ddit4	protein_coding	MGI Symbol	DNA-damage-inducible transcript 4 [Source:MGI Symbol;Acc:MGI:1921997]	6.57714	2.71746	1.72249	76.6783	2.0121e-18	1.3441e-15
ENSMUSG00000031770	64209	Herpud1	protein_coding	MGI Symbol	homocysteine-inducible, endoplasmic reticulum stress-inducible, ubiquitin-like domain member 1 [Source:MGI Symbol;Acc:MGI:1927406]	5.24812	2.3918	5.31506	75.8863	3.0048e-18	1.9583e-15
ENSMUSG00000040666	50795	Sh3bgr	protein_coding	MGI Symbol	SH3-binding domain glutamic acid-rich protein [Source:MGI Symbol;Acc:MGI:1354740]	-5.84722	-2.54775	4.43713	75.5096	3.6363e-18	2.3134e-15
ENSMUSG00000049588	52570	Ccdc69	protein_coding	MGI Symbol	coiled-coil domain containing 69 [Source:MGI Symbol;Acc:MGI:1196234]	-30.7644	-4.94319	0.734353	74.9668	4.7869e-18	2.9745e-15
ENSMUSG00000001827	14275	Folr1	protein_coding	MGI Symbol	folate receptor 1 (adult) [Source:MGI Symbol;Acc:MGI:95568]	-13.8882	-3.79579	5.59833	74.6147	5.7216e-18	3.4746e-15
ENSMUSG00000029843	243755	Slc13a4	protein_coding	MGI Symbol	solute carrier family 13 (sodium/sulfate symporters), member 4 [Source:MGI Symbol;Acc:MGI:2442367]	-26.2188	-4.71253	1.49291	72.7987	1.4357e-17	8.5249e-15
ENSMUSG00000034593	17918	Myo5a	protein_coding	MGI Symbol	myosin VA [Source:MGI Symbol;Acc:MGI:105976]	3.18968	1.67341	3.98558	71.6995	2.506e-17	1.4556e-14
ENSMUSG00000027484	67135	Bpifa5	protein_coding	MGI Symbol	BPI fold containing family A, member 5 [Source:MGI Symbol;Acc:MGI:1914385]	-124.97	-6.96544	1.97619	70.6347	4.2988e-17	2.4439e-14
ENSMUSG00000065701	NA	Rny1	misc_RNA	MGI Symbol	RNA, Y1 small cytoplasmic, Ro-associated [Source:MGI Symbol;Acc:MGI:97995]	19.7575	4.30433	1.36021	68.8754	1.0489e-16	5.8387e-14
ENSMUSG00000034457	245527	Eda2r	protein_coding	MGI Symbol	ectodysplasin A2 receptor [Source:MGI Symbol;Acc:MGI:2442860]	125.241	6.96856	-0.461602	68.3705	1.3549e-16	7.3882e-14
ENSMUSG00000031960	234734	Aars	protein_coding	MGI Symbol	alanyl-tRNA synthetase [Source:MGI Symbol;Acc:MGI:2384560]	2.85601	1.514	3.60874	67.3457	2.2784e-16	1.2176e-13
ENSMUSG00000027257	80708	Pacsin3	protein_coding	MGI Symbol	protein kinase C and casein kinase substrate in neurons 3 [Source:MGI Symbol;Acc:MGI:1891410]	-5.17056	-2.37032	5.55149	67.0562	2.6388e-16	1.3825e-13
ENSMUSG00000042436	76293	Mfap4	protein_coding	MGI Symbol	microfibrillar-associated protein 4 [Source:MGI Symbol;Acc:MGI:1342276]	-5.04799	-2.33571	5.47252	66.3157	3.8419e-16	1.9742e-13
ENSMUSG00000022304	64705	Dpys	protein_coding	MGI Symbol	dihydropyrimidinase [Source:MGI Symbol;Acc:MGI:1928679]	-8.19265	-3.03433	3.06848	65.8871	4.7751e-16	2.4074e-13
ENSMUSG00000020326	12450	Ccng1	protein_coding	MGI Symbol	cyclin G1 [Source:MGI Symbol;Acc:MGI:102890]	4.84095	2.27529	7.11277	65.7931	5.0084e-16	2.4782e-13
ENSMUSG00000037851	105148	Iars	protein_coding	MGI Symbol	isoleucine-tRNA synthetase [Source:MGI Symbol;Acc:MGI:2145219]	3.27401	1.71106	3.91512	65.3384	6.308e-16	3.0141e-13
ENSMUSG00000066150	20529	Slc31a1	protein_coding	MGI Symbol	solute carrier family 31, member 1 [Source:MGI Symbol;Acc:MGI:1333843]	-6.475	-2.69488	5.64256	65.3356	6.3169e-16	3.0141e-13
ENSMUSG00000049537	243078	Tecrl	protein_coding	MGI Symbol	trans-2,3-enoyl-CoA reductase-like [Source:MGI Symbol;Acc:MGI:2444966]	-8.48627	-3.08513	3.18321	65.098	7.1263e-16	3.3406e-13
ENSMUSG00000030990	233575	Pgap2	protein_coding	MGI Symbol	post-GPI attachment to proteins 2 [Source:MGI Symbol;Acc:MGI:2385286]	-5.58567	-2.48173	7.67352	64.5795	9.2717e-16	4.2714e-13
ENSMUSG00000054385	26367	Ceacam2	protein_coding	MGI Symbol	carcinoembryonic antigen-related cell adhesion molecule 2 [Source:MGI Symbol;Acc:MGI:1347246]	-8.43554	-3.07648	4.07827	64.5162	9.5741e-16	4.3359e-13
ENSMUSG00000030541	269951	Idh2	protein_coding	MGI Symbol	isocitrate dehydrogenase 2 (NADP+), mitochondrial [Source:MGI Symbol;Acc:MGI:96414]	-3.79011	-1.92224	6.5259	63.9639	1.2672e-15	5.6433e-13
ENSMUSG00000042406	11911	Atf4	protein_coding	MGI Symbol	activating transcription factor 4 [Source:MGI Symbol;Acc:MGI:88096]	3.00334	1.58657	5.74402	63.8889	1.3164e-15	5.7662e-13
ENSMUSG00000005483	81489	Dnajb1	protein_coding	MGI Symbol	DnaJ (Hsp40) homolog, subfamily B, member 1 [Source:MGI Symbol;Acc:MGI:1931874]	-5.41593	-2.43721	7.88137	63.781	1.3905e-15	5.9925e-13
ENSMUSG00000027883	76123	Gpsm2	protein_coding	MGI Symbol	G-protein signalling modulator 2 (AGS3-like, C. elegans) [Source:MGI Symbol;Acc:MGI:1923373]	-3.50062	-1.80761	4.19183	63.15	1.9155e-15	7.8742e-13
ENSMUSG00000036185	78376	Sapcd1	protein_coding	MGI Symbol	suppressor APC domain containing 1 [Source:MGI Symbol;Acc:MGI:2388100]	-3.82951	-1.93716	3.79331	63.1528	1.9128e-15	7.8742e-13
ENSMUSG00000097113	NA	Gm19705	lincRNA	MGI Symbol	predicted gene, 19705 [Source:MGI Symbol;Acc:MGI:5011890]	28.6772	4.84183	-1.39019	63.1715	1.8947e-15	7.8742e-13
ENSMUSG00000036390	13197	Gadd45a	protein_coding	MGI Symbol	growth arrest and DNA-damage-inducible 45 alpha [Source:MGI Symbol;Acc:MGI:107799]	4.02102	2.00756	4.12651	62.5217	2.6353e-15	1.0669e-12
ENSMUSG00000020475	56012	Pgam2	protein_coding	MGI Symbol	phosphoglycerate mutase 2 [Source:MGI Symbol;Acc:MGI:1933118]	-4.52134	-2.17675	9.12341	61.1375	5.3225e-15	2.1226e-12
ENSMUSG00000101144	NA	Gm29054	processed_transcript	MGI Symbol	predicted gene 29054 [Source:MGI Symbol;Acc:MGI:5579760]	-6.00303	-2.58569	2.97546	60.8002	6.3171e-15	2.4823e-12
ENSMUSG00000042178	233912	Armc5	protein_coding	MGI Symbol	armadillo repeat containing 5 [Source:MGI Symbol;Acc:MGI:2384586]	4.38568	2.1328	2.0361	60.5707	7.0984e-15	2.7488e-12
ENSMUSG00000030717	56312	Nupr1	protein_coding	MGI Symbol	nuclear protein transcription regulator 1 [Source:MGI Symbol;Acc:MGI:1891834]	3.31112	1.72732	11.5541	60.2281	8.4476e-15	3.2246e-12
ENSMUSG00000055044	54132	Pdlim1	protein_coding	MGI Symbol	PDZ and LIM domain 1 (elfin) [Source:MGI Symbol;Acc:MGI:1860611]	-4.58369	-2.19651	5.35183	60.0866	9.0776e-15	3.4163e-12
ENSMUSG00000087473	NA	Gm13883	antisense	MGI Symbol	predicted gene 13883 [Source:MGI Symbol;Acc:MGI:3650051]	-8.77044	-3.13265	1.08737	59.3404	1.3263e-14	4.9219e-12
ENSMUSG00000029878	386753	Dbpht2	protein_coding	MGI Symbol	DNA binding protein with his-thr domain [Source:MGI Symbol;Acc:MGI:2679513]	14.8993	3.89717	-0.038529	58.5167	2.0158e-14	7.3783e-12
ENSMUSG00000026615	107508	Eprs	protein_coding	MGI Symbol	glutamyl-prolyl-tRNA synthetase [Source:MGI Symbol;Acc:MGI:97838]	2.63136	1.39581	5.8351	58.3868	2.1533e-14	7.6895e-12
ENSMUSG00000031708	106529	Tecr	protein_coding	MGI Symbol	trans-2,3-enoyl-CoA reductase [Source:MGI Symbol;Acc:MGI:1915408]	-3.97237	-1.99	7.82713	58.3822	2.1584e-14	7.6895e-12
ENSMUSG00000097675	NA	1700101I11Rik	lincRNA	MGI Symbol	RIKEN cDNA 1700101I11 gene [Source:MGI Symbol;Acc:MGI:1915180]	-4.87465	-2.2853	3.68606	57.708	3.0406e-14	1.069e-11
ENSMUSG00000039994	21853	Timeless	protein_coding	MGI Symbol	timeless circadian clock 1 [Source:MGI Symbol;Acc:MGI:1321393]	6.00224	2.5855	3.13425	57.5133	3.3569e-14	1.1649e-11
ENSMUSG00000002797	110175	Ggct	protein_coding	MGI Symbol	gamma-glutamyl cyclotransferase [Source:MGI Symbol;Acc:MGI:95700]	-3.12999	-1.64616	6.55382	57.3142	3.7147e-14	1.2725e-11
ENSMUSG00000064945	NA	Rny3	misc_RNA	MGI Symbol	RNA, Y3 small cytoplasmic (associated with Ro protein) [Source:MGI Symbol;Acc:MGI:107304]	6.71655	2.74772	1.27677	56.6281	5.2653e-14	1.7809e-11
ENSMUSG00000019578	66530	Ubxn6	protein_coding	MGI Symbol	UBX domain protein 6 [Source:MGI Symbol;Acc:MGI:1913780]	-3.18649	-1.67197	4.60599	56.4368	5.8034e-14	1.9383e-11
ENSMUSG00000051346	66701	Spryd4	protein_coding	MGI Symbol	SPRY domain containing 4 [Source:MGI Symbol;Acc:MGI:1913951]	-4.93319	-2.30252	4.11492	56.2694	6.3192e-14	2.0846e-11
ENSMUSG00000027071	228139	P2rx3	protein_coding	MGI Symbol	purinergic receptor P2X, ligand-gated ion channel, 3 [Source:MGI Symbol;Acc:MGI:1097160]	40.8638	5.35275	-1.18583	56.236	6.4275e-14	2.0944e-11
ENSMUSG00000029247	67054	Paics	protein_coding	MGI Symbol	phosphoribosylaminoimidazole carboxylase, phosphoribosylaminoribosylaminoimidazole, succinocarboxamide synthetase [Source:MGI Symbol;Acc:MGI:1914304]	-5.47174	-2.452	8.34765	55.9225	7.5383e-14	2.4268e-11
ENSMUSG00000038541	94224	Srd5a2	protein_coding	MGI Symbol	steroid 5 alpha-reductase 2 [Source:MGI Symbol;Acc:MGI:2150380]	-5.91271	-2.56382	4.10858	55.7535	8.2153e-14	2.6133e-11
ENSMUSG00000053656	NA	Dancr	processed_transcript	MGI Symbol	differentiation antagonizing non-protein coding RNA [Source:MGI Symbol;Acc:MGI:1917286]	4.60509	2.20323	2.61893	55.3212	1.0236e-13	3.2178e-11
ENSMUSG00000038840	329581	Birc7	protein_coding	MGI Symbol	baculoviral IAP repeat-containing 7 (livin) [Source:MGI Symbol;Acc:MGI:2676458]	-3.71239	-1.89235	8.26258	54.1363	1.8706e-13	5.8118e-11
ENSMUSG00000002546	99412	Golga2	protein_coding	MGI Symbol	golgi autoantigen, golgin subfamily a, 2 [Source:MGI Symbol;Acc:MGI:2139395]	3.07266	1.61949	2.47155	54.0456	1.9589e-13	6.0164e-11
ENSMUSG00000029650	71706	Slc46a3	protein_coding	MGI Symbol	solute carrier family 46, member 3 [Source:MGI Symbol;Acc:MGI:1918956]	-4.41221	-2.1415	3.04756	53.9987	2.0062e-13	6.0917e-11
ENSMUSG00000051855	17294	Mest	protein_coding	MGI Symbol	mesoderm specific transcript [Source:MGI Symbol;Acc:MGI:96968]	-4.04337	-2.01556	4.25466	52.812	3.6706e-13	1.102e-10
ENSMUSG00000028328	21916	Tmod1	protein_coding	MGI Symbol	tropomodulin 1 [Source:MGI Symbol;Acc:MGI:98775]	-5.8086	-2.53819	4.50662	52.2092	4.9893e-13	1.4813e-10
ENSMUSG00000003813	19358	Rad23a	protein_coding	MGI Symbol	RAD23a homolog (S. cerevisiae) [Source:MGI Symbol;Acc:MGI:105126]	-3.94315	-1.97935	4.33203	51.5256	7.0668e-13	2.075e-10
ENSMUSG00000078949	100043899	R3hdml	protein_coding	MGI Symbol	R3H domain containing-like [Source:MGI Symbol;Acc:MGI:3650937]	-4.74343	-2.24593	5.21251	51.0498	9.0054e-13	2.6155e-10
ENSMUSG00000030559	72433	Rab38	protein_coding	MGI Symbol	RAB38, member RAS oncogene family [Source:MGI Symbol;Acc:MGI:1919683]	-31.4409	-4.97457	1.67437	50.9279	9.5821e-13	2.753e-10
ENSMUSG00000030898	12426	Cckbr	protein_coding	MGI Symbol	cholecystokinin B receptor [Source:MGI Symbol;Acc:MGI:99479]	-4.69101	-2.2299	1.80134	50.7999	1.0228e-12	2.9073e-10
ENSMUSG00000014504	66384	Srp19	protein_coding	MGI Symbol	signal recognition particle 19 [Source:MGI Symbol;Acc:MGI:1913634]	2.45263	1.29433	3.64797	50.6522	1.1027e-12	3.0857e-10
ENSMUSG00000092512	NA	Gm4152	processed_pseudogene	MGI Symbol	predicted gene 4152 [Source:MGI Symbol;Acc:MGI:3782328]	-14.3247	-3.84043	0.903836	50.6417	1.1086e-12	3.0857e-10
ENSMUSG00000085772	NA	D630024D03Rik	lincRNA	MGI Symbol	RIKEN cDNA D630024D03 gene [Source:MGI Symbol;Acc:MGI:3041224]	-3.77331	-1.91583	3.63006	50.5394	1.1679e-12	3.2173e-10
ENSMUSG00000002083	170770	Bbc3	protein_coding	MGI Symbol	BCL2 binding component 3 [Source:MGI Symbol;Acc:MGI:2181667]	9.96852	3.31738	0.090613	50.3691	1.2738e-12	3.4732e-10
ENSMUSG00000089687	242681	Rab42	protein_coding	MGI Symbol	RAB42, member RAS oncogene family [Source:MGI Symbol;Acc:MGI:2441753]	5.78297	2.53181	0.447038	50.1615	1.416e-12	3.8218e-10
ENSMUSG00000021203	68149	Otub2	protein_coding	MGI Symbol	OTU domain, ubiquitin aldehyde binding 2 [Source:MGI Symbol;Acc:MGI:1915399]	4.73023	2.24191	0.92722	49.9688	1.5621e-12	4.1739e-10
ENSMUSG00000057236	19646	Rbbp4	protein_coding	MGI Symbol	retinoblastoma binding protein 4 [Source:MGI Symbol;Acc:MGI:1194912]	-4.19218	-2.0677	7.31239	49.7907	1.7105e-12	4.5252e-10
ENSMUSG00000037656	20516	Slc20a2	protein_coding	MGI Symbol	solute carrier family 20, member 2 [Source:MGI Symbol;Acc:MGI:97851]	-3.70399	-1.88908	5.10929	49.7585	1.7388e-12	4.5551e-10
ENSMUSG00000035373	20306	Ccl7	protein_coding	MGI Symbol	chemokine (C-C motif) ligand 7 [Source:MGI Symbol;Acc:MGI:99512]	21.4865	4.42536	1.29418	49.3374	2.1552e-12	5.5908e-10
ENSMUSG00000024181	68611	Mrpl28	protein_coding	MGI Symbol	mitochondrial ribosomal protein L28 [Source:MGI Symbol;Acc:MGI:1915861]	-3.47323	-1.79628	6.70331	49.0626	2.4792e-12	6.3696e-10
ENSMUSG00000023031	109901	Cela1	protein_coding	MGI Symbol	chymotrypsin-like elastase family, member 1 [Source:MGI Symbol;Acc:MGI:95314]	-5.1692	-2.36994	6.73801	48.9935	2.5681e-12	6.5352e-10
ENSMUSG00000041052	74087	Slc7a13	protein_coding	MGI Symbol	solute carrier family 7, (cationic amino acid transporter, y+ system) member 13 [Source:MGI Symbol;Acc:MGI:1921337]	-89.2995	-6.48058	1.48587	48.8877	2.7104e-12	6.8323e-10
ENSMUSG00000000948	NA	Gm38393	protein_coding	MGI Symbol	predicted gene, 38393 [Source:MGI Symbol;Acc:MGI:5613898]	-3.80461	-1.92775	7.07823	48.7584	2.8952e-12	7.2299e-10
ENSMUSG00000020256	216188	Aldh1l2	protein_coding	MGI Symbol	aldehyde dehydrogenase 1 family, member L2 [Source:MGI Symbol;Acc:MGI:2444680]	5.7608	2.52627	0.340757	48.3867	3.4994e-12	8.6577e-10
ENSMUSG00000020766	14635	Galk1	protein_coding	MGI Symbol	galactokinase 1 [Source:MGI Symbol;Acc:MGI:95730]	-3.37215	-1.75367	3.77249	48.257	3.7387e-12	9.165e-10
ENSMUSG00000084349	NA	Rpl3-ps1	processed_pseudogene	MGI Symbol	ribosomal protein L3, pseudogene 1 [Source:MGI Symbol;Acc:MGI:3644217]	-9.88677	-3.3055	1.5936	48.2267	3.7969e-12	9.2231e-10
ENSMUSG00000001156	17119	Mxd1	protein_coding	MGI Symbol	MAX dimerization protein 1 [Source:MGI Symbol;Acc:MGI:96908]	-2.94294	-1.55726	5.44969	47.6371	5.129e-12	1.225e-09
ENSMUSG00000035539	381522	E230008N13Rik	protein_coding	MGI Symbol	RIKEN cDNA E230008N13 gene [Source:MGI Symbol;Acc:MGI:2685871]	-4.68734	-2.22877	3.68294	47.6348	5.1349e-12	1.225e-09
ENSMUSG00000028186	22262	Uox	protein_coding	MGI Symbol	urate oxidase [Source:MGI Symbol;Acc:MGI:98907]	-14.0315	-3.8106	2.5458	47.6015	5.2227e-12	1.235e-09
ENSMUSG00000037347	60322	Chst7	protein_coding	MGI Symbol	carbohydrate (N-acetylglucosamino) sulfotransferase 7 [Source:MGI Symbol;Acc:MGI:1891767]	8.66524	3.11524	0.304106	47.1695	6.5105e-12	1.526e-09
ENSMUSG00000042626	20416	Shc1	protein_coding	MGI Symbol	src homology 2 domain-containing transforming protein C1 [Source:MGI Symbol;Acc:MGI:98296]	-2.7812	-1.47571	5.51888	47.045	6.9376e-12	1.6119e-09
ENSMUSG00000036580	229285	Spg20	protein_coding	MGI Symbol	spastic paraplegia 20, spartin (Troyer syndrome) homolog (human) [Source:MGI Symbol;Acc:MGI:2139806]	2.86678	1.51943	4.48008	46.6541	8.4689e-12	1.9508e-09
ENSMUSG00000062310	14659	Glrp1	protein_coding	MGI Symbol	glutamine repeat protein 1 [Source:MGI Symbol;Acc:MGI:108038]	117.824	6.88049	-2.18668	46.6362	8.5466e-12	1.9518e-09
ENSMUSG00000032112	60409	Trappc4	protein_coding	MGI Symbol	trafficking protein particle complex 4 [Source:MGI Symbol;Acc:MGI:1926211]	-4.6181	-2.2073	5.32801	46.3564	9.8587e-12	2.2324e-09
ENSMUSG00000038065	68235	Mturn	protein_coding	MGI Symbol	maturin, neural progenitor differentiation regulator homolog (Xenopus) [Source:MGI Symbol;Acc:MGI:1915485]	2.7289	1.44832	3.73097	46.1732	1.0825e-11	2.4305e-09
ENSMUSG00000002496	22084	Tsc2	protein_coding	MGI Symbol	tuberous sclerosis 2 [Source:MGI Symbol;Acc:MGI:102548]	-3.10891	-1.63641	4.97468	46.1536	1.0934e-11	2.4345e-09
ENSMUSG00000038615	18023	Nfe2l1	protein_coding	MGI Symbol	nuclear factor, erythroid derived 2,-like 1 [Source:MGI Symbol;Acc:MGI:99421]	3.43881	1.78191	4.01369	45.776	1.3258e-11	2.9276e-09
ENSMUSG00000085980	NA	Gm12408	lincRNA	MGI Symbol	predicted gene 12408 [Source:MGI Symbol;Acc:MGI:3649921]	-5.47842	-2.45376	1.70926	45.7201	1.3642e-11	2.9878e-09
ENSMUSG00000071862	107065	Lrrtm2	protein_coding	MGI Symbol	leucine rich repeat transmembrane neuronal 2 [Source:MGI Symbol;Acc:MGI:2389174]	-4.14189	-2.05029	2.53913	45.6159	1.4387e-11	3.1254e-09
ENSMUSG00000045573	18619	Penk	protein_coding	MGI Symbol	preproenkephalin [Source:MGI Symbol;Acc:MGI:104629]	-35.9413	-5.16757	2.73211	45.3196	1.6737e-11	3.6065e-09
ENSMUSG00000015149	64383	Sirt2	protein_coding	MGI Symbol	sirtuin 2 [Source:MGI Symbol;Acc:MGI:1927664]	-3.0093	-1.58943	6.23715	45.2273	1.7544e-11	3.7502e-09
ENSMUSG00000067203	NA	H2-K2	unprocessed_pseudogene	MGI Symbol	histocompatibility 2, K region locus 2 [Source:MGI Symbol;Acc:MGI:95906]	-7.87473	-2.97723	1.86882	45.2113	1.7689e-11	3.7511e-09
ENSMUSG00000024587	70223	Nars	protein_coding	MGI Symbol	asparaginyl-tRNA synthetase [Source:MGI Symbol;Acc:MGI:1917473]	2.86883	1.52046	4.89715	45.1856	1.7922e-11	3.7707e-09
ENSMUSG00000015090	19215	Ptgds	protein_coding	MGI Symbol	prostaglandin D2 synthase (brain) [Source:MGI Symbol;Acc:MGI:99261]	-7.34168	-2.87611	5.06951	45.1493	1.8257e-11	3.8112e-09
ENSMUSG00000028617	77809	Lrrc42	protein_coding	MGI Symbol	leucine rich repeat containing 42 [Source:MGI Symbol;Acc:MGI:1925059]	-3.27242	-1.71036	6.03418	44.7958	2.1869e-11	4.4948e-09
ENSMUSG00000031297	11989	Slc7a3	protein_coding	MGI Symbol	solute carrier family 7 (cationic amino acid transporter, y+ system), member 3 [Source:MGI Symbol;Acc:MGI:1100521]	20.8752	4.38372	-1.03738	44.7963	2.1864e-11	4.4948e-09
ENSMUSG00000079048	NA	4933413L06Rik	antisense	MGI Symbol	RIKEN cDNA 4933413L06 gene [Source:MGI Symbol;Acc:MGI:1918350]	-8.41638	-3.0732	0.704879	44.4841	2.5643e-11	5.2304e-09
ENSMUSG00000036975	66343	Tmem177	protein_coding	MGI Symbol	transmembrane protein 177 [Source:MGI Symbol;Acc:MGI:1913593]	-4.89388	-2.29098	2.88143	44.4398	2.623e-11	5.3096e-09
ENSMUSG00000054383	70481	Pnma1	protein_coding	MGI Symbol	paraneoplastic antigen MA1 [Source:MGI Symbol;Acc:MGI:2180564]	-10.883	-3.44401	-0.245956	44.1715	3.0082e-11	6.0436e-09
ENSMUSG00000035960	11792	Apex1	protein_coding	MGI Symbol	apurinic/apyrimidinic endonuclease 1 [Source:MGI Symbol;Acc:MGI:88042]	-6.30052	-2.65547	3.59019	43.9456	3.3763e-11	6.7324e-09
ENSMUSG00000041193	18784	Pla2g5	protein_coding	MGI Symbol	phospholipase A2, group V [Source:MGI Symbol;Acc:MGI:101899]	-9.17221	-3.19727	3.2229	43.7275	3.7743e-11	7.4702e-09
ENSMUSG00000020218	24117	Wif1	protein_coding	MGI Symbol	Wnt inhibitory factor 1 [Source:MGI Symbol;Acc:MGI:1344332]	-19.8331	-4.30984	0.602887	43.1667	5.0269e-11	9.8764e-09
ENSMUSG00000025007	56454	Aldh18a1	protein_coding	MGI Symbol	aldehyde dehydrogenase 18 family, member A1 [Source:MGI Symbol;Acc:MGI:1888908]	2.57716	1.36578	3.77772	42.8954	5.7746e-11	1.1263e-08
ENSMUSG00000063529	380842	Stmnd1	protein_coding	MGI Symbol	stathmin domain containing 1 [Source:MGI Symbol;Acc:MGI:2686420]	14.1737	3.82514	-0.818832	42.6224	6.6395e-11	1.2856e-08
ENSMUSG00000083282	56464	Ctsf	protein_coding	MGI Symbol	cathepsin F [Source:MGI Symbol;Acc:MGI:1861434]	-3.69153	-1.88422	4.22935	42.5083	7.0381e-11	1.3529e-08
ENSMUSG00000021835	12159	Bmp4	protein_coding	MGI Symbol	bone morphogenetic protein 4 [Source:MGI Symbol;Acc:MGI:88180]	-16.0381	-4.00343	1.85674	42.4041	7.4233e-11	1.4168e-08
ENSMUSG00000022191	14000	Drosha	protein_coding	MGI Symbol	drosha, ribonuclease type III [Source:MGI Symbol;Acc:MGI:1261425]	2.7777	1.47389	3.25152	42.0493	8.9002e-11	1.6802e-08
ENSMUSG00000025157	74168	Zdhhc16	protein_coding	MGI Symbol	zinc finger, DHHC domain containing 16 [Source:MGI Symbol;Acc:MGI:1921418]	-5.29782	-2.4054	2.48019	42.0429	8.9294e-11	1.6802e-08
ENSMUSG00000026083	226982	Eif5b	protein_coding	MGI Symbol	eukaryotic translation initiation factor 5B [Source:MGI Symbol;Acc:MGI:2441772]	-3.71886	-1.89486	9.67039	42.0227	9.0219e-11	1.6858e-08
ENSMUSG00000019433	67903	Gipc1	protein_coding	MGI Symbol	GIPC PDZ domain containing family, member 1 [Source:MGI Symbol;Acc:MGI:1926252]	-3.34072	-1.74016	5.34629	41.8863	9.6738e-11	1.795e-08
ENSMUSG00000055632	NA	Hmcn2	protein_coding	MGI Symbol	hemicentin 2 [Source:MGI Symbol;Acc:MGI:2677838]	7.14924	2.83779	-0.513221	41.739	1.0431e-10	1.9221e-08
ENSMUSG00000020679	21410	Hnf1b	protein_coding	MGI Symbol	HNF1 homeobox B [Source:MGI Symbol;Acc:MGI:98505]	-49.7264	-5.63594	-0.825004	41.632	1.1017e-10	2.0026e-08
ENSMUSG00000024772	13660	Ehd1	protein_coding	MGI Symbol	EH-domain containing 1 [Source:MGI Symbol;Acc:MGI:1341878]	2.56187	1.3572	4.01273	41.6397	1.0974e-10	2.0026e-08
ENSMUSG00000070369	381924	Itgad	protein_coding	MGI Symbol	integrin, alpha D [Source:MGI Symbol;Acc:MGI:3578624]	9.94341	3.31374	-2.18844	41.2652	1.3292e-10	2.3997e-08
ENSMUSG00000032014	102644	Oaf	protein_coding	MGI Symbol	OAF homolog (Drosophila) [Source:MGI Symbol;Acc:MGI:94852]	-3.37073	-1.75306	4.88063	41.0747	1.4652e-10	2.6275e-08
ENSMUSG00000030873	20277	Scnn1b	protein_coding	MGI Symbol	sodium channel, nonvoltage-gated 1 beta [Source:MGI Symbol;Acc:MGI:104696]	-5.73352	-2.51942	1.20498	41.0269	1.5015e-10	2.6747e-08
ENSMUSG00000061762	21333	Tac1	protein_coding	MGI Symbol	tachykinin 1 [Source:MGI Symbol;Acc:MGI:98474]	-10.8723	-3.44258	1.37194	40.9338	1.5747e-10	2.7866e-08
ENSMUSG00000027004	20378	Frzb	protein_coding	MGI Symbol	frizzled-related protein [Source:MGI Symbol;Acc:MGI:892032]	-17.0566	-4.09226	0.2713	40.892	1.6087e-10	2.828e-08
ENSMUSG00000063856	14775	Gpx1	protein_coding	MGI Symbol	glutathione peroxidase 1 [Source:MGI Symbol;Acc:MGI:104887]	-4.03548	-2.01274	8.28673	40.8502	1.6436e-10	2.8703e-08
ENSMUSG00000026203	56812	Dnajb2	protein_coding	MGI Symbol	DnaJ (Hsp40) homolog, subfamily B, member 2 [Source:MGI Symbol;Acc:MGI:1928739]	-2.87506	-1.52359	5.78068	40.6352	1.8347e-10	3.1834e-08
ENSMUSG00000028567	66073	Txndc12	protein_coding	MGI Symbol	thioredoxin domain containing 12 (endoplasmic reticulum) [Source:MGI Symbol;Acc:MGI:1913323]	-3.44005	-1.78243	5.56903	40.5088	1.9573e-10	3.3742e-08
ENSMUSG00000094724	68195	Rnaset2b	protein_coding	MGI Symbol	ribonuclease T2B [Source:MGI Symbol;Acc:MGI:3702087]	-4.63346	-2.21209	1.94768	40.1322	2.3735e-10	4.0653e-08
ENSMUSG00000058019	67935	Ces5a	protein_coding	MGI Symbol	carboxylesterase 5A [Source:MGI Symbol;Acc:MGI:1915185]	-9.55867	-3.25681	3.05134	39.9926	2.5493e-10	4.3386e-08
ENSMUSG00000029763	20336	Exoc4	protein_coding	MGI Symbol	exocyst complex component 4 [Source:MGI Symbol;Acc:MGI:1096376]	2.5237	1.33554	4.34199	39.7888	2.8296e-10	4.7852e-08
ENSMUSG00000060044	327766	Tmem26	protein_coding	MGI Symbol	transmembrane protein 26 [Source:MGI Symbol;Acc:MGI:2143537]	-5.69513	-2.50973	0.658836	39.6674	3.0111e-10	5.0602e-08
ENSMUSG00000022436	20401	Sh3bp1	protein_coding	MGI Symbol	SH3-domain binding protein 1 [Source:MGI Symbol;Acc:MGI:104603]	5.24259	2.39028	1.18523	39.588	3.1361e-10	5.2373e-08
ENSMUSG00000022436	57028	Sh3bp1	protein_coding	MGI Symbol	SH3-domain binding protein 1 [Source:MGI Symbol;Acc:MGI:104603]	5.24259	2.39028	1.18523	39.588	3.1361e-10	5.2373e-08
ENSMUSG00000042659	66412	Arrdc4	protein_coding	MGI Symbol	arrestin domain containing 4 [Source:MGI Symbol;Acc:MGI:1913662]	-3.09893	-1.63177	4.14321	39.5634	3.1759e-10	5.2707e-08
ENSMUSG00000020142	55963	Slc1a4	protein_coding	MGI Symbol	solute carrier family 1 (glutamate/neutral amino acid transporter), member 4 [Source:MGI Symbol;Acc:MGI:2135601]	3.09436	1.62964	2.32328	39.4821	3.3108e-10	5.4607e-08
ENSMUSG00000028555	230603	Ttc39a	protein_coding	MGI Symbol	tetratricopeptide repeat domain 39A [Source:MGI Symbol;Acc:MGI:2444350]	-4.20804	-2.07315	2.02273	39.3423	3.5566e-10	5.8302e-08
ENSMUSG00000033335	13430	Dnm2	protein_coding	MGI Symbol	dynamin 2 [Source:MGI Symbol;Acc:MGI:109547]	2.2602	1.17645	3.27809	38.8774	4.5127e-10	7.3524e-08
ENSMUSG00000038526	23831	Car14	protein_coding	MGI Symbol	carbonic anhydrase 14 [Source:MGI Symbol;Acc:MGI:1344341]	-4.30738	-2.10681	4.09517	38.8414	4.5968e-10	7.444e-08
ENSMUSG00000081822	NA	Gm15626	processed_pseudogene	MGI Symbol	predicted gene 15626 [Source:MGI Symbol;Acc:MGI:3783070]	-14.3706	-3.84505	-0.314831	38.8179	4.6523e-10	7.4886e-08
ENSMUSG00000020303	20856	Stc2	protein_coding	MGI Symbol	stanniocalcin 2 [Source:MGI Symbol;Acc:MGI:1316731]	8.61995	3.10768	-0.458806	38.7433	4.8336e-10	7.7337e-08
ENSMUSG00000045326	320181	Fndc7	protein_coding	MGI Symbol	fibronectin type III domain containing 7 [Source:MGI Symbol;Acc:MGI:2443535]	-33.0851	-5.04811	-0.414093	38.6851	4.9798e-10	7.8981e-08
ENSMUSG00000086859	NA	Snhg20	lincRNA	MGI Symbol	small nucleolar RNA host gene 20 [Source:MGI Symbol;Acc:MGI:1924222]	2.98928	1.5798	2.2621	38.679	4.9955e-10	7.8981e-08
ENSMUSG00000038530	19736	Rgs4	protein_coding	MGI Symbol	regulator of G-protein signaling 4 [Source:MGI Symbol;Acc:MGI:108409]	-3.52318	-1.81688	3.4925	37.989	7.1144e-10	1.1182e-07
ENSMUSG00000056216	12611	Cebpg	protein_coding	MGI Symbol	CCAAT/enhancer binding protein (C/EBP), gamma [Source:MGI Symbol;Acc:MGI:104982]	3.56586	1.83425	2.45888	37.896	7.4616e-10	1.1659e-07
ENSMUSG00000021185	217830	9030617O03Rik	protein_coding	MGI Symbol	RIKEN cDNA 9030617O03 gene [Source:MGI Symbol;Acc:MGI:2444813]	10.8445	3.43889	-0.607504	37.8091	7.8017e-10	1.212e-07
ENSMUSG00000028684	22275	Urod	protein_coding	MGI Symbol	uroporphyrinogen decarboxylase [Source:MGI Symbol;Acc:MGI:98916]	-3.31337	-1.7283	3.68795	37.7854	7.897e-10	1.2197e-07
ENSMUSG00000031871	12562	Cdh5	protein_coding	MGI Symbol	cadherin 5 [Source:MGI Symbol;Acc:MGI:105057]	6.75128	2.75516	1.63986	37.5661	8.8367e-10	1.357e-07
ENSMUSG00000028452	269523	Vcp	protein_coding	MGI Symbol	valosin containing protein [Source:MGI Symbol;Acc:MGI:99919]	2.75068	1.45979	4.3944	37.3901	9.6714e-10	1.4742e-07
ENSMUSG00000054136	223780	Adm2	protein_coding	MGI Symbol	adrenomedullin 2 [Source:MGI Symbol;Acc:MGI:2675256]	40.2646	5.33144	-2.10196	37.3823	9.7101e-10	1.4742e-07
ENSMUSG00000019494	26893	Cops6	protein_coding	MGI Symbol	COP9 (constitutive photomorphogenic) homolog, subunit 6 (Arabidopsis thaliana) [Source:MGI Symbol;Acc:MGI:1349439]	-3.53757	-1.82276	7.14771	37.2601	1.0338e-09	1.5606e-07
ENSMUSG00000033809	208624	Alg3	protein_coding	MGI Symbol	asparagine-linked glycosylation 3 (alpha-1,3-mannosyltransferase) [Source:MGI Symbol;Acc:MGI:1098592]	-3.10665	-1.63536	4.04342	37.1413	1.0987e-09	1.6493e-07
ENSMUSG00000046709	26414	Mapk10	protein_coding	MGI Symbol	mitogen-activated protein kinase 10 [Source:MGI Symbol;Acc:MGI:1346863]	-2.7476	-1.45817	2.77017	36.9818	1.1924e-09	1.7799e-07
ENSMUSG00000020288	268390	Ahsa2	protein_coding	MGI Symbol	AHA1, activator of heat shock protein ATPase 2 [Source:MGI Symbol;Acc:MGI:1916133]	-3.1426	-1.65196	4.0522	36.9483	1.2131e-09	1.8007e-07
ENSMUSG00000059182	54353	Skap2	protein_coding	MGI Symbol	src family associated phosphoprotein 2 [Source:MGI Symbol;Acc:MGI:1889206]	-3.82039	-1.93372	4.56141	36.9165	1.233e-09	1.8202e-07
ENSMUSG00000040675	270685	Mthfd1l	protein_coding	MGI Symbol	methylenetetrahydrofolate dehydrogenase (NADP+ dependent) 1-like [Source:MGI Symbol;Acc:MGI:1924836]	2.65343	1.40786	3.00647	36.9024	1.2419e-09	1.8233e-07
ENSMUSG00000081272	NA	Gm13509	processed_pseudogene	MGI Symbol	predicted gene 13509 [Source:MGI Symbol;Acc:MGI:3649640]	-6.35468	-2.66782	0.980298	36.643	1.4187e-09	2.0714e-07
ENSMUSG00000078776	319482	9530053A07Rik	protein_coding	MGI Symbol	RIKEN cDNA 9530053A07 gene [Source:MGI Symbol;Acc:MGI:2442118]	43.4577	5.44154	-2.1761	36.6225	1.4337e-09	2.082e-07
ENSMUSG00000029211	14397	Gabra4	protein_coding	MGI Symbol	gamma-aminobutyric acid (GABA) A receptor, subunit alpha 4 [Source:MGI Symbol;Acc:MGI:95616]	-4.59311	-2.19947	1.18208	36.5697	1.473e-09	2.1161e-07
ENSMUSG00000039989	12418	Cbx4	protein_coding	MGI Symbol	chromobox 4 [Source:MGI Symbol;Acc:MGI:1195985]	5.65984	2.50076	1.46956	36.5732	1.4704e-09	2.1161e-07
ENSMUSG00000032497	71268	Lrrfip2	protein_coding	MGI Symbol	leucine rich repeat (in FLII) interacting protein 2 [Source:MGI Symbol;Acc:MGI:1918518]	3.13223	1.64719	2.19678	36.4201	1.5906e-09	2.2727e-07
ENSMUSG00000014905	27362	Dnajb9	protein_coding	MGI Symbol	DnaJ (Hsp40) homolog, subfamily B, member 9 [Source:MGI Symbol;Acc:MGI:1351618]	3.02245	1.59572	2.31551	36.3835	1.6207e-09	2.3001e-07
ENSMUSG00000028743	110198	Akr7a5	protein_coding	MGI Symbol	aldo-keto reductase family 7, member A5 (aflatoxin aldehyde reductase) [Source:MGI Symbol;Acc:MGI:107796]	-3.1112	-1.63747	3.19907	36.376	1.6269e-09	2.3001e-07
ENSMUSG00000039410	70673	Prdm16	protein_coding	MGI Symbol	PR domain containing 16 [Source:MGI Symbol;Acc:MGI:1917923]	-2.81653	-1.49392	5.99969	36.294	1.6968e-09	2.3863e-07
ENSMUSG00000030760	66190	Acer3	protein_coding	MGI Symbol	alkaline ceramidase 3 [Source:MGI Symbol;Acc:MGI:1913440]	-3.40662	-1.76834	2.93719	36.1175	1.8577e-09	2.5989e-07
ENSMUSG00000040447	216892	Spns2	protein_coding	MGI Symbol	spinster homolog 2 [Source:MGI Symbol;Acc:MGI:2384936]	-3.17155	-1.66519	3.25433	35.9985	1.9747e-09	2.7481e-07
ENSMUSG00000073658	12965	Crygb	protein_coding	MGI Symbol	crystallin, gamma B [Source:MGI Symbol;Acc:MGI:88522]	-2.87747	-1.5248	16.5999	35.9865	1.9869e-09	2.7508e-07
ENSMUSG00000034667	73192	Xpot	protein_coding	MGI Symbol	exportin, tRNA (nuclear export receptor for tRNAs) [Source:MGI Symbol;Acc:MGI:1920442]	3.476	1.79743	2.07867	35.8757	2.1032e-09	2.8967e-07
ENSMUSG00000049489	69109	Fam58b	protein_coding	MGI Symbol	family with sequence similarity 58, member B [Source:MGI Symbol;Acc:MGI:1916359]	-2.98699	-1.57869	4.37188	35.7515	2.2416e-09	3.0715e-07
ENSMUSG00000034163	216345	Zfc3h1	protein_coding	MGI Symbol	zinc finger, C3H1-type containing [Source:MGI Symbol;Acc:MGI:2446143]	3.02373	1.59633	2.99274	35.7333	2.2627e-09	3.0846e-07
ENSMUSG00000026989	76747	Dapl1	protein_coding	MGI Symbol	death associated protein-like 1 [Source:MGI Symbol;Acc:MGI:1923997]	-3.67092	-1.87614	7.00207	35.6807	2.3245e-09	3.1529e-07
ENSMUSG00000028568	70533	Btf3l4	protein_coding	MGI Symbol	basic transcription factor 3-like 4 [Source:MGI Symbol;Acc:MGI:1915312]	-2.86892	-1.52051	3.2445	35.6663	2.3418e-09	3.1603e-07
ENSMUSG00000028789	242669	Azin2	protein_coding	MGI Symbol	antizyme inhibitor 2 [Source:MGI Symbol;Acc:MGI:2442093]	-3.56517	-1.83397	3.12552	35.6557	2.3545e-09	3.1615e-07
ENSMUSG00000024410	76482	3110002H16Rik	protein_coding	MGI Symbol	RIKEN cDNA 3110002H16 gene [Source:MGI Symbol;Acc:MGI:1916528]	-3.23909	-1.69559	4.85811	35.561	2.4718e-09	3.3023e-07
ENSMUSG00000032066	170752	Bco2	protein_coding	MGI Symbol	beta-carotene oxygenase 2 [Source:MGI Symbol;Acc:MGI:2177469]	-6.72354	-2.74922	1.28727	35.4842	2.5713e-09	3.4181e-07
ENSMUSG00000036264	320027	Fstl4	protein_coding	MGI Symbol	follistatin-like 4 [Source:MGI Symbol;Acc:MGI:2443199]	-4.97122	-2.3136	0.643429	35.3723	2.7233e-09	3.6024e-07
ENSMUSG00000018574	11370	Acadvl	protein_coding	MGI Symbol	acyl-Coenzyme A dehydrogenase, very long chain [Source:MGI Symbol;Acc:MGI:895149]	-5.89336	-2.55909	2.66387	35.2432	2.91e-09	3.8303e-07
ENSMUSG00000032479	17758	Map4	protein_coding	MGI Symbol	microtubule-associated protein 4 [Source:MGI Symbol;Acc:MGI:97178]	2.40106	1.26367	5.53363	35.2071	2.9645e-09	3.8829e-07
ENSMUSG00000031543	11733	Ank1	protein_coding	MGI Symbol	ankyrin 1, erythroid [Source:MGI Symbol;Acc:MGI:88024]	-9.24863	-3.20924	0.737162	35.1409	3.0669e-09	3.9974e-07
ENSMUSG00000028070	246703	Apoa1bp	protein_coding	MGI Symbol	apolipoprotein A-I binding protein [Source:MGI Symbol;Acc:MGI:2180167]	-2.66859	-1.41608	4.45845	34.9389	3.4022e-09	4.413e-07
ENSMUSG00000024776	76630	Stambpl1	protein_coding	MGI Symbol	STAM binding protein like 1 [Source:MGI Symbol;Acc:MGI:1923880]	-4.02509	-2.00902	6.08352	34.8216	3.6134e-09	4.6643e-07
ENSMUSG00000079436	100040591	Kcnj13	protein_coding	MGI Symbol	potassium inwardly-rectifying channel, subfamily J, member 13 [Source:MGI Symbol;Acc:MGI:3781032]	-23.1107	-4.53049	0.687887	34.7582	3.733e-09	4.7954e-07
ENSMUSG00000041313	11987	Slc7a1	protein_coding	MGI Symbol	solute carrier family 7 (cationic amino acid transporter, y+ system), member 1 [Source:MGI Symbol;Acc:MGI:88117]	2.8914	1.53177	2.40889	34.5984	4.0523e-09	5.1548e-07
ENSMUSG00000054951	71583	9130008F23Rik	protein_coding	MGI Symbol	RIKEN cDNA 9130008F23 gene [Source:MGI Symbol;Acc:MGI:1918833]	-17.9198	-4.16348	0.231308	34.5999	4.0492e-09	5.1548e-07
ENSMUSG00000056749	18030	Nfil3	protein_coding	MGI Symbol	nuclear factor, interleukin 3, regulated [Source:MGI Symbol;Acc:MGI:109495]	5.36025	2.4223	1.09242	34.5897	4.0706e-09	5.1548e-07
ENSMUSG00000028683	108067	Eif2b3	protein_coding	MGI Symbol	eukaryotic translation initiation factor 2B, subunit 3 [Source:MGI Symbol;Acc:MGI:1313286]	-3.08844	-1.62688	3.92123	34.563	4.1267e-09	5.2012e-07
ENSMUSG00000041625	223267	Ggact	protein_coding	MGI Symbol	gamma-glutamylamine cyclotransferase [Source:MGI Symbol;Acc:MGI:2385008]	-3.593	-1.84519	2.9651	34.505	4.2515e-09	5.3333e-07
ENSMUSG00000068739	20226	Sars	protein_coding	MGI Symbol	seryl-aminoacyl-tRNA synthetase [Source:MGI Symbol;Acc:MGI:102809]	2.03292	1.02355	5.89841	34.4756	4.3163e-09	5.3893e-07
ENSMUSG00000096140	100043332	Ankrd66	protein_coding	MGI Symbol	ankyrin repeat domain 66 [Source:MGI Symbol;Acc:MGI:1925106]	-4.67897	-2.22619	0.590883	34.4156	4.4513e-09	5.5321e-07
ENSMUSG00000028063	16905	Lmna	protein_coding	MGI Symbol	lamin A [Source:MGI Symbol;Acc:MGI:96794]	2.6671	1.41527	2.84798	34.3922	4.5051e-09	5.573e-07
ENSMUSG00000029706	18506	Pax4	protein_coding	MGI Symbol	paired box 4 [Source:MGI Symbol;Acc:MGI:97488]	-65.2117	-6.02706	-0.317412	34.1888	5.0015e-09	6.1585e-07
ENSMUSG00000037613	79201	Tnfrsf23	protein_coding	MGI Symbol	tumor necrosis factor receptor superfamily, member 23 [Source:MGI Symbol;Acc:MGI:1930269]	-3.63418	-1.86163	2.23198	34.0805	5.2879e-09	6.4814e-07
ENSMUSG00000025202	30049	Scd3	protein_coding	MGI Symbol	stearoyl-coenzyme A desaturase 3 [Source:MGI Symbol;Acc:MGI:1353437]	-10.3116	-3.3662	1.49215	33.8781	5.8676e-09	7.159e-07
ENSMUSG00000015312	17873	Gadd45b	protein_coding	MGI Symbol	growth arrest and DNA-damage-inducible 45 beta [Source:MGI Symbol;Acc:MGI:107776]	-2.64776	-1.40477	6.67214	33.858	5.9284e-09	7.2003e-07
ENSMUSG00000068876	70737	Cgn	protein_coding	MGI Symbol	cingulin [Source:MGI Symbol;Acc:MGI:1927237]	-8.77452	-3.13332	1.54536	33.796	6.1204e-09	7.3999e-07
ENSMUSG00000040722	56807	Scamp5	protein_coding	MGI Symbol	secretory carrier membrane protein 5 [Source:MGI Symbol;Acc:MGI:1928948]	-2.2707	-1.18314	3.95253	33.4202	7.4249e-09	8.9367e-07
ENSMUSG00000035547	12337	Capn5	protein_coding	MGI Symbol	calpain 5 [Source:MGI Symbol;Acc:MGI:1100859]	2.87426	1.52319	1.765	33.38	7.5801e-09	9.0825e-07
ENSMUSG00000028179	107869	Cth	protein_coding	MGI Symbol	cystathionase (cystathionine gamma-lyase) [Source:MGI Symbol;Acc:MGI:1339968]	5.57233	2.47828	0.306209	33.2573	8.0735e-09	9.6306e-07
ENSMUSG00000085870	NA	Gm12829	lincRNA	MGI Symbol	predicted gene 12829 [Source:MGI Symbol;Acc:MGI:3650003]	-16.6505	-4.05749	-1.35294	33.1185	8.6712e-09	1.0298e-06
ENSMUSG00000035298	72184	Klhl35	protein_coding	MGI Symbol	kelch-like 35 [Source:MGI Symbol;Acc:MGI:1919434]	-4.71462	-2.23714	1.23109	33.0087	9.1748e-09	1.0847e-06
ENSMUSG00000042286	192187	Stab1	protein_coding	MGI Symbol	stabilin 1 [Source:MGI Symbol;Acc:MGI:2178742]	2.89726	1.53469	3.77008	32.9394	9.5077e-09	1.1191e-06
ENSMUSG00000029153	433904	Ociad2	protein_coding	MGI Symbol	OCIA domain containing 2 [Source:MGI Symbol;Acc:MGI:1916377]	-3.34417	-1.74165	3.89287	32.8622	9.893e-09	1.1594e-06
ENSMUSG00000029838	19242	Ptn	protein_coding	MGI Symbol	pleiotrophin [Source:MGI Symbol;Acc:MGI:97804]	-2.48946	-1.31583	4.10965	32.8453	9.9791e-09	1.1644e-06
ENSMUSG00000074063	71839	Osgin1	protein_coding	MGI Symbol	oxidative stress induced growth inhibitor 1 [Source:MGI Symbol;Acc:MGI:1919089]	12.4267	3.63537	-0.647506	32.5897	1.1381e-08	1.3165e-06
ENSMUSG00000096094	381272	A630095N17Rik	protein_coding	MGI Symbol	RIKEN cDNA A630095N17 gene [Source:MGI Symbol;Acc:MGI:2686470]	-94.993	-6.56975	-1.16541	32.5944	1.1354e-08	1.3165e-06
ENSMUSG00000051985	226438	Igfn1	protein_coding	MGI Symbol	immunoglobulin-like and fibronectin type III domain containing 1 [Source:MGI Symbol;Acc:MGI:3045352]	-7.16273	-2.84051	-0.398036	32.272	1.3403e-08	1.537e-06
ENSMUSG00000061477	20115	Rps7	protein_coding	MGI Symbol	ribosomal protein S7 [Source:MGI Symbol;Acc:MGI:1333818]	-5.65423	-2.49933	4.74868	32.2763	1.3373e-08	1.537e-06
ENSMUSG00000041528	84585	Rnf123	protein_coding	MGI Symbol	ring finger protein 123 [Source:MGI Symbol;Acc:MGI:2148796]	-4.07811	-2.0279	4.44159	32.2274	1.3714e-08	1.566e-06
ENSMUSG00000030084	18844	Plxna1	protein_coding	MGI Symbol	plexin A1 [Source:MGI Symbol;Acc:MGI:107685]	3.71085	1.89175	2.989	32.2003	1.3907e-08	1.5812e-06
ENSMUSG00000074656	67204	Eif2s2	protein_coding	MGI Symbol	eukaryotic translation initiation factor 2, subunit 2 (beta) [Source:MGI Symbol;Acc:MGI:1914454]	2.7593	1.4643	6.00159	32.1324	1.4402e-08	1.6306e-06
ENSMUSG00000038332	140742	Sesn1	protein_coding	MGI Symbol	sestrin 1 [Source:MGI Symbol;Acc:MGI:2155278]	-3.05548	-1.6114	4.31111	31.9849	1.5537e-08	1.7517e-06
ENSMUSG00000050953	14609	Gja1	protein_coding	MGI Symbol	gap junction protein, alpha 1 [Source:MGI Symbol;Acc:MGI:95713]	-3.19988	-1.67802	4.03613	31.9691	1.5665e-08	1.7586e-06
ENSMUSG00000026107	109019	Nabp1	protein_coding	MGI Symbol	nucleic acid binding protein 1 [Source:MGI Symbol;Acc:MGI:1923258]	-3.43681	-1.78107	1.77509	31.7819	1.7249e-08	1.9285e-06
ENSMUSG00000041958	276846	Pigs	protein_coding	MGI Symbol	phosphatidylinositol glycan anchor biosynthesis, class S [Source:MGI Symbol;Acc:MGI:2687325]	-2.89688	-1.5345	3.51072	31.7378	1.7646e-08	1.9646e-06
ENSMUSG00000000384	21379	Tbrg4	protein_coding	MGI Symbol	transforming growth factor beta regulated gene 4 [Source:MGI Symbol;Acc:MGI:1100868]	2.49798	1.32076	1.2815	31.6143	1.8804e-08	2.0848e-06
ENSMUSG00000004070	15369	Hmox2	protein_coding	MGI Symbol	heme oxygenase 2 [Source:MGI Symbol;Acc:MGI:109373]	-3.18501	-1.6713	4.10825	31.5529	1.9408e-08	2.1429e-06
ENSMUSG00000029752	27053	Asns	protein_coding	MGI Symbol	asparagine synthetase [Source:MGI Symbol;Acc:MGI:1350929]	3.09459	1.62975	4.18602	31.5029	1.9915e-08	2.1898e-06
ENSMUSG00000036438	12314	Calm2	protein_coding	MGI Symbol	calmodulin 2 [Source:MGI Symbol;Acc:MGI:103250]	-2.45542	-1.29597	5.66177	31.4617	2.0341e-08	2.2276e-06
ENSMUSG00000032802	76650	Srxn1	protein_coding	MGI Symbol	sulfiredoxin 1 homolog (S. cerevisiae) [Source:MGI Symbol;Acc:MGI:104971]	3.05123	1.60939	1.34611	31.4467	2.05e-08	2.2357e-06
ENSMUSG00000076382	NA	Gm23193	miRNA	MGI Symbol	predicted gene, 23193 [Source:MGI Symbol;Acc:MGI:5452970]	12.1784	3.60625	-1.42545	31.3156	2.193e-08	2.3782e-06
ENSMUSG00000078784	69126	1810022K09Rik	protein_coding	MGI Symbol	RIKEN cDNA 1810022K09 gene [Source:MGI Symbol;Acc:MGI:1916376]	2.12997	1.09083	3.74654	31.3109	2.1984e-08	2.3782e-06
ENSMUSG00000031384	69299	Asb9	protein_coding	MGI Symbol	ankyrin repeat and SOCS box-containing 9 [Source:MGI Symbol;Acc:MGI:1916549]	4.28718	2.10003	0.019577	31.2879	2.2247e-08	2.3969e-06
ENSMUSG00000059323	66914	Tonsl	protein_coding	MGI Symbol	tonsoku-like, DNA repair protein [Source:MGI Symbol;Acc:MGI:1919999]	-2.33548	-1.22372	5.3389	31.2641	2.252e-08	2.4166e-06
ENSMUSG00000059323	72749	Tonsl	protein_coding	MGI Symbol	tonsoku-like, DNA repair protein [Source:MGI Symbol;Acc:MGI:1919999]	-2.33548	-1.22372	5.3389	31.2641	2.252e-08	2.4166e-06
ENSMUSG00000026380	81879	Tfcp2l1	protein_coding	MGI Symbol	transcription factor CP2-like 1 [Source:MGI Symbol;Acc:MGI:2444691]	5.78369	2.53199	-0.740421	31.2054	2.3212e-08	2.4808e-06
ENSMUSG00000096054	64009	Syne1	protein_coding	MGI Symbol	spectrin repeat containing, nuclear envelope 1 [Source:MGI Symbol;Acc:MGI:1927152]	3.21436	1.68453	1.54749	31.0862	2.4682e-08	2.6275e-06
ENSMUSG00000031812	67443	Map1lc3b	protein_coding	MGI Symbol	microtubule-associated protein 1 light chain 3 beta [Source:MGI Symbol;Acc:MGI:1914693]	-2.88694	-1.52954	5.4635	31.0742	2.4835e-08	2.6333e-06
ENSMUSG00000024309	14976	Pfdn6	protein_coding	MGI Symbol	prefoldin subunit 6 [Source:MGI Symbol;Acc:MGI:95908]	2.19935	1.13708	4.2615	31.0428	2.524e-08	2.6657e-06
ENSMUSG00000051695	23983	Pcbp1	protein_coding	MGI Symbol	poly(rC) binding protein 1 [Source:MGI Symbol;Acc:MGI:1345635]	2.42639	1.27881	5.24259	31.0307	2.5398e-08	2.6718e-06
ENSMUSG00000027427	70408	Polr3f	protein_coding	MGI Symbol	polymerase (RNA) III (DNA directed) polypeptide F [Source:MGI Symbol;Acc:MGI:1924086]	-2.08415	-1.05946	2.86648	31.0028	2.5765e-08	2.6998e-06
ENSMUSG00000026426	68724	Arl8a	protein_coding	MGI Symbol	ADP-ribosylation factor-like 8A [Source:MGI Symbol;Acc:MGI:1915974]	2.87488	1.5235	2.99336	30.9752	2.6134e-08	2.7277e-06
ENSMUSG00000027371	68126	Fahd2a	protein_coding	MGI Symbol	fumarylacetoacetate hydrolase domain containing 2A [Source:MGI Symbol;Acc:MGI:1915376]	-3.02371	-1.59632	3.55638	30.8341	2.8105e-08	2.922e-06
ENSMUSG00000050144	229517	Slc25a44	protein_coding	MGI Symbol	solute carrier family 25, member 44 [Source:MGI Symbol;Acc:MGI:2444391]	2.13881	1.09681	2.79129	30.8095	2.8464e-08	2.9479e-06
ENSMUSG00000048636	NA	A730049H05Rik	protein_coding	MGI Symbol	RIKEN cDNA A730049H05 gene [Source:MGI Symbol;Acc:MGI:1921766]	-15.2251	-3.92838	0.324118	30.7424	2.9465e-08	3.0398e-06
ENSMUSG00000005677	12355	Nr1i3	protein_coding	MGI Symbol	nuclear receptor subfamily 1, group I, member 3 [Source:MGI Symbol;Acc:MGI:1346307]	-3.42604	-1.77654	2.11003	30.6722	3.0551e-08	3.1397e-06
ENSMUSG00000026036	65102	Nif3l1	protein_coding	MGI Symbol	Ngg1 interacting factor 3-like 1 (S. pombe) [Source:MGI Symbol;Acc:MGI:1929485]	-3.32637	-1.73395	5.11775	30.6508	3.0891e-08	3.1624e-06
ENSMUSG00000029648	14254	Flt1	protein_coding	MGI Symbol	FMS-like tyrosine kinase 1 [Source:MGI Symbol;Acc:MGI:95558]	3.68961	1.88347	2.27248	30.5535	3.2479e-08	3.3124e-06
ENSMUSG00000030034	70020	Ino80b	protein_coding	MGI Symbol	INO80 complex subunit B [Source:MGI Symbol;Acc:MGI:1917270]	3.44101	1.78283	1.32782	30.4788	3.3753e-08	3.4292e-06
ENSMUSG00000013698	18611	Pea15a	protein_coding	MGI Symbol	phosphoprotein enriched in astrocytes 15A [Source:MGI Symbol;Acc:MGI:104799]	-2.70345	-1.4348	8.06793	30.3764	3.5583e-08	3.5878e-06
ENSMUSG00000043518	24004	Rai2	protein_coding	MGI Symbol	retinoic acid induced 2 [Source:MGI Symbol;Acc:MGI:1344378]	-4.50067	-2.17014	2.02266	30.3834	3.5456e-08	3.5878e-06
ENSMUSG00000066456	94353	Hmgn3	protein_coding	MGI Symbol	high mobility group nucleosomal binding domain 3 [Source:MGI Symbol;Acc:MGI:2138069]	-2.31908	-1.21355	9.89868	30.3083	3.6855e-08	3.7021e-06
ENSMUSG00000036299	407819	BC031181	protein_coding	MGI Symbol	cDNA sequence BC031181 [Source:MGI Symbol;Acc:MGI:3039614]	-3.09423	-1.62958	5.24498	30.2252	3.8468e-08	3.8496e-06
ENSMUSG00000036299	102641497	BC031181	protein_coding	MGI Symbol	cDNA sequence BC031181 [Source:MGI Symbol;Acc:MGI:3039614]	-3.09423	-1.62958	5.24498	30.2252	3.8468e-08	3.8496e-06
ENSMUSG00000086291	NA	Gm15513	sense_intronic	MGI Symbol	predicted gene 15513 [Source:MGI Symbol;Acc:MGI:3782961]	-5.44937	-2.44609	0.972716	30.1769	3.9438e-08	3.9321e-06
ENSMUSG00000044968	242864	Napepld	protein_coding	MGI Symbol	N-acyl phosphatidylethanolamine phospholipase D [Source:MGI Symbol;Acc:MGI:2140885]	-2.74847	-1.45863	4.24388	30.1396	4.0203e-08	3.9934e-06
ENSMUSG00000028185	56629	Dnase2b	protein_coding	MGI Symbol	deoxyribonuclease II beta [Source:MGI Symbol;Acc:MGI:1913283]	-3.23662	-1.69449	7.16423	30.1179	4.0655e-08	4.0234e-06
ENSMUSG00000022037	12759	Clu	protein_coding	MGI Symbol	clusterin [Source:MGI Symbol;Acc:MGI:88423]	-2.5978	-1.37729	9.37562	30.0956	4.1127e-08	4.0551e-06
ENSMUSG00000020918	14534	Kat2a	protein_coding	MGI Symbol	K(lysine) acetyltransferase 2A [Source:MGI Symbol;Acc:MGI:1343101]	2.41272	1.27066	2.57565	30.0705	4.1663e-08	4.0927e-06
ENSMUSG00000050875	225583	A730017C20Rik	protein_coding	MGI Symbol	RIKEN cDNA A730017C20 gene [Source:MGI Symbol;Acc:MGI:2442934]	-12.3292	-3.62401	2.43889	30.02	4.2762e-08	4.1854e-06
ENSMUSG00000021665	15212	Hexb	protein_coding	MGI Symbol	hexosaminidase B [Source:MGI Symbol;Acc:MGI:96074]	-4.01041	-2.00375	3.50446	29.9537	4.425e-08	4.3152e-06
ENSMUSG00000062210	106869	Tnfaip8	protein_coding	MGI Symbol	tumor necrosis factor, alpha-induced protein 8 [Source:MGI Symbol;Acc:MGI:2147191]	2.28764	1.19386	4.23002	29.9463	4.4418e-08	4.3158e-06
ENSMUSG00000068039	21454	Tcp1	protein_coding	MGI Symbol	t-complex protein 1 [Source:MGI Symbol;Acc:MGI:98535]	-3.10269	-1.63352	7.95012	29.8939	4.5634e-08	4.4179e-06
ENSMUSG00000098040	NA	Gm20757	lincRNA	MGI Symbol	predicted gene, 20757 [Source:MGI Symbol;Acc:MGI:5434113]	-2.30333	-1.20372	6.50039	29.8169	4.7482e-08	4.5803e-06
ENSMUSG00000003604	74268	Aven	protein_coding	MGI Symbol	apoptosis, caspase activation inhibitor [Source:MGI Symbol;Acc:MGI:1921518]	3.94048	1.97837	1.37065	29.7412	4.9374e-08	4.7456e-06
ENSMUSG00000020184	17246	Mdm2	protein_coding	MGI Symbol	transformed mouse 3T3 cell double minute 2 [Source:MGI Symbol;Acc:MGI:96952]	2.31261	1.20952	3.93694	29.7312	4.9629e-08	4.753e-06
ENSMUSG00000029610	231872	Aimp2	protein_coding	MGI Symbol	aminoacyl tRNA synthetase complex-interacting multifunctional protein 2 [Source:MGI Symbol;Acc:MGI:2385237]	-4.99446	-2.32033	3.20339	29.6912	5.0665e-08	4.8349e-06
ENSMUSG00000037727	11998	Avp	protein_coding	MGI Symbol	arginine vasopressin [Source:MGI Symbol;Acc:MGI:88121]	-3.22458	-1.68911	2.12126	29.6441	5.191e-08	4.9361e-06
ENSMUSG00000024084	70536	Qpct	protein_coding	MGI Symbol	glutaminyl-peptide cyclotransferase (glutaminyl cyclase) [Source:MGI Symbol;Acc:MGI:1917786]	-2.94421	-1.55788	5.36832	29.6367	5.2109e-08	4.9374e-06
ENSMUSG00000021384	66329	Susd3	protein_coding	MGI Symbol	sushi domain containing 3 [Source:MGI Symbol;Acc:MGI:1913579]	-4.59314	-2.19948	2.88607	29.5857	5.3497e-08	5.0511e-06
ENSMUSG00000043241	326622	Upf2	protein_coding	MGI Symbol	UPF2 regulator of nonsense transcripts homolog (yeast) [Source:MGI Symbol;Acc:MGI:2449307]	3.13779	1.64975	3.66727	29.5252	5.5196e-08	5.1931e-06
ENSMUSG00000085020	NA	2310081O03Rik	lincRNA	MGI Symbol	RIKEN cDNA 2310081O03 gene [Source:MGI Symbol;Acc:MGI:1919656]	59.7443	5.90073	-2.61365	29.4944	5.6078e-08	5.2575e-06
ENSMUSG00000020476	13169	Dbnl	protein_coding	MGI Symbol	drebrin-like [Source:MGI Symbol;Acc:MGI:700006]	-3.29521	-1.72037	7.24833	29.438	5.7734e-08	5.3751e-06
ENSMUSG00000025268	80884	Maged2	protein_coding	MGI Symbol	melanoma antigen, family D, 2 [Source:MGI Symbol;Acc:MGI:1933391]	-3.01162	-1.59054	6.1232	29.443	5.7586e-08	5.3751e-06
ENSMUSG00000028383	72479	Hsdl2	protein_coding	MGI Symbol	hydroxysteroid dehydrogenase like 2 [Source:MGI Symbol;Acc:MGI:1919729]	-3.02532	-1.59709	5.31801	29.3358	6.0862e-08	5.6466e-06
ENSMUSG00000024335	14312	Brd2	protein_coding	MGI Symbol	bromodomain containing 2 [Source:MGI Symbol;Acc:MGI:99495]	2.36105	1.23943	4.20014	29.3221	6.1293e-08	5.667e-06
ENSMUSG00000025484	54399	Bet1l	protein_coding	MGI Symbol	blocked early in transport 1 homolog (S. cerevisiae)-like [Source:MGI Symbol;Acc:MGI:1913128]	2.20231	1.13902	2.74677	29.3034	6.1887e-08	5.7022e-06
ENSMUSG00000019920	110829	Lims1	protein_coding	MGI Symbol	LIM and senescent cell antigen-like domains 1 [Source:MGI Symbol;Acc:MGI:1195263]	-2.3739	-1.24726	5.98363	29.1733	6.6186e-08	6.0773e-06
ENSMUSG00000070461	NA	9230112E08Rik	sense_overlapping	MGI Symbol	RIKEN cDNA 9230112E08 gene [Source:MGI Symbol;Acc:MGI:2444774]	5.03527	2.33207	-0.417231	29.0969	6.8846e-08	6.2999e-06
ENSMUSG00000079017	76933	Ifi27l2a	protein_coding	MGI Symbol	interferon, alpha-inducible protein 27 like 2A [Source:MGI Symbol;Acc:MGI:1924183]	11.2804	3.49575	-0.088888	29.066	6.9954e-08	6.3794e-06
ENSMUSG00000030317	110595	Timp4	protein_coding	MGI Symbol	tissue inhibitor of metalloproteinase 4 [Source:MGI Symbol;Acc:MGI:109125]	-5.83171	-2.54392	1.21243	29.0148	7.1828e-08	6.528e-06
ENSMUSG00000021037	217737	Ahsa1	protein_coding	MGI Symbol	AHA1, activator of heat shock protein ATPase 1 [Source:MGI Symbol;Acc:MGI:2387603]	-2.85912	-1.51557	6.46279	29.006	7.2153e-08	6.5354e-06
ENSMUSG00000004394	103694	Tmed4	protein_coding	MGI Symbol	transmembrane emp24 protein transport domain containing 4 [Source:MGI Symbol;Acc:MGI:1915070]	-2.76755	-1.46861	4.54191	28.9486	7.4326e-08	6.7094e-06
ENSMUSG00000002332	52585	Dhrs1	protein_coding	MGI Symbol	dehydrogenase/reductase (SDR family) member 1 [Source:MGI Symbol;Acc:MGI:1196314]	-3.00312	-1.58646	3.89102	28.8289	7.9061e-08	7.1129e-06
ENSMUSG00000074934	23892	Grem1	protein_coding	MGI Symbol	gremlin 1 [Source:MGI Symbol;Acc:MGI:1344337]	-8.9352	-3.1595	0.846526	28.8119	7.9759e-08	7.1515e-06
ENSMUSG00000025651	22273	Uqcrc1	protein_coding	MGI Symbol	ubiquinol-cytochrome c reductase core protein 1 [Source:MGI Symbol;Acc:MGI:107876]	-2.86275	-1.5174	6.66204	28.7922	8.0573e-08	7.2004e-06
ENSMUSG00000005881	66366	Ergic3	protein_coding	MGI Symbol	ERGIC and golgi 3 [Source:MGI Symbol;Acc:MGI:1913616]	-2.60613	-1.38191	5.43528	28.7656	8.1687e-08	7.2514e-06
ENSMUSG00000024457	22670	Trim26	protein_coding	MGI Symbol	tripartite motif-containing 26 [Source:MGI Symbol;Acc:MGI:1337056]	-2.513	-1.32941	4.67936	28.7683	8.1574e-08	7.2514e-06
ENSMUSG00000036781	67941	Rps27l	protein_coding	MGI Symbol	ribosomal protein S27-like [Source:MGI Symbol;Acc:MGI:1915191]	2.34102	1.22714	5.23835	28.7031	8.4371e-08	7.4649e-06
ENSMUSG00000053499	NA	Gm5444	protein_coding	MGI Symbol	predicted gene 5444 [Source:MGI Symbol;Acc:MGI:3644242]	-6.91735	-2.79022	0.252868	28.6091	8.8567e-08	7.8103e-06
ENSMUSG00000019804	54198	Snx3	protein_coding	MGI Symbol	sorting nexin 3 [Source:MGI Symbol;Acc:MGI:1860188]	-2.74071	-1.45455	6.58517	28.5561	9.1024e-08	8.0006e-06
ENSMUSG00000024165	52009	Hn1l	protein_coding	MGI Symbol	hematological and neurological expressed 1-like [Source:MGI Symbol;Acc:MGI:1196260]	-3.50013	-1.80741	4.73373	28.4906	9.4152e-08	8.2484e-06
ENSMUSG00000005481	68278	Ddx39	protein_coding	MGI Symbol	DEAD (Asp-Glu-Ala-Asp) box polypeptide 39 [Source:MGI Symbol;Acc:MGI:1915528]	-2.53106	-1.33974	3.77878	28.4651	9.5404e-08	8.3307e-06
ENSMUSG00000022512	12737	Cldn1	protein_coding	MGI Symbol	claudin 1 [Source:MGI Symbol;Acc:MGI:1276109]	-11.3063	-3.49906	0.390352	28.4373	9.6784e-08	8.4237e-06
ENSMUSG00000035754	216156	Wdr18	protein_coding	MGI Symbol	WD repeat domain 18 [Source:MGI Symbol;Acc:MGI:2158400]	-2.77433	-1.47214	4.56374	28.4083	9.8241e-08	8.5227e-06
ENSMUSG00000092837	NA	Rpph1	ribozyme	MGI Symbol	ribonuclease P RNA component H1 [Source:MGI Symbol;Acc:MGI:1934664]	7.14047	2.83602	1.83537	28.3619	1.0063e-07	8.7013e-06
ENSMUSG00000032309	71999	Fbxo22	protein_coding	MGI Symbol	F-box protein 22 [Source:MGI Symbol;Acc:MGI:1926014]	-3.17232	-1.66554	3.63677	28.2613	1.0599e-07	9.1358e-06
ENSMUSG00000018761	24070	Mpdu1	protein_coding	MGI Symbol	mannose-P-dolichol utilization defect 1 [Source:MGI Symbol;Acc:MGI:1346040]	-2.70141	-1.43371	3.40685	28.1557	1.1194e-07	9.6173e-06
ENSMUSG00000029270	67266	Fam69a	protein_coding	MGI Symbol	family with sequence similarity 69, member A [Source:MGI Symbol;Acc:MGI:1914516]	-3.18733	-1.67235	3.29698	28.0927	1.1564e-07	9.9038e-06
ENSMUSG00000065037	NA	Rn7sk	misc_RNA	MGI Symbol	RNA, 7SK, nuclear [Source:MGI Symbol;Acc:MGI:103186]	4.37584	2.12956	2.34424	28.0585	1.177e-07	1.0048e-05
ENSMUSG00000020936	18107	Nmt1	protein_coding	MGI Symbol	N-myristoyltransferase 1 [Source:MGI Symbol;Acc:MGI:102579]	2.72463	1.44606	3.70859	27.9373	1.2531e-07	1.0663e-05
ENSMUSG00000028622	56280	Mrpl37	protein_coding	MGI Symbol	mitochondrial ribosomal protein L37 [Source:MGI Symbol;Acc:MGI:1926268]	-2.73913	-1.45372	5.64501	27.899	1.2782e-07	1.0842e-05
ENSMUSG00000025731	68347	0610011F06Rik	protein_coding	MGI Symbol	RIKEN cDNA 0610011F06 gene [Source:MGI Symbol;Acc:MGI:1915597]	-2.16559	-1.11476	3.99055	27.891	1.2835e-07	1.0853e-05
ENSMUSG00000036854	243912	Hspb6	protein_coding	MGI Symbol	heat shock protein, alpha-crystallin-related, B6 [Source:MGI Symbol;Acc:MGI:2685325]	-2.56974	-1.36162	4.36822	27.8674	1.2992e-07	1.0951e-05
ENSMUSG00000020307	216150	Cdc34	protein_coding	MGI Symbol	cell division cycle 34 [Source:MGI Symbol;Acc:MGI:102657]	2.24261	1.16518	4.01891	27.846	1.3136e-07	1.1026e-05
ENSMUSG00000078862	665211	Gm14326	protein_coding	MGI Symbol	predicted gene 14326 [Source:MGI Symbol;Acc:MGI:3709298]	-3.18941	-1.67329	2.69152	27.842	1.3163e-07	1.1026e-05
ENSMUSG00000078862	665001	Gm14326	protein_coding	MGI Symbol	predicted gene 14326 [Source:MGI Symbol;Acc:MGI:3709298]	-3.18941	-1.67329	2.69152	27.842	1.3163e-07	1.1026e-05
ENSMUSG00000026411	66241	Tmem9	protein_coding	MGI Symbol	transmembrane protein 9 [Source:MGI Symbol;Acc:MGI:1913491]	-2.7029	-1.43451	5.34847	27.8104	1.338e-07	1.1173e-05
ENSMUSG00000027797	13175	Dclk1	protein_coding	MGI Symbol	doublecortin-like kinase 1 [Source:MGI Symbol;Acc:MGI:1330861]	-3.66753	-1.87481	2.7603	27.6984	1.4178e-07	1.1802e-05
ENSMUSG00000097777	NA	Gm16794	antisense	MGI Symbol	predicted gene, 16794 [Source:MGI Symbol;Acc:MGI:4439718]	-4.04475	-2.01605	1.10055	27.6665	1.4414e-07	1.1961e-05
ENSMUSG00000029623	231887	Pdap1	protein_coding	MGI Symbol	PDGFA associated protein 1 [Source:MGI Symbol;Acc:MGI:2448536]	2.35844	1.23783	4.41515	27.6588	1.4471e-07	1.1971e-05
ENSMUSG00000085213	NA	Gm13091	antisense	MGI Symbol	predicted gene 13091 [Source:MGI Symbol;Acc:MGI:3649653]	-4.38464	-2.13246	1.62099	27.5885	1.5007e-07	1.2376e-05
ENSMUSG00000093565	NA	Rab26os	antisense	MGI Symbol	RAB26, member RAS oncogene family, opposite strand [Source:MGI Symbol;Acc:MGI:1922864]	4.42765	2.14654	0.979925	27.4406	1.6199e-07	1.3318e-05
ENSMUSG00000028455	66592	Stoml2	protein_coding	MGI Symbol	stomatin (Epb7.2)-like 2 [Source:MGI Symbol;Acc:MGI:1913842]	-2.736	-1.45207	4.39218	27.4333	1.626e-07	1.3327e-05
ENSMUSG00000031342	14758	Gpm6b	protein_coding	MGI Symbol	glycoprotein m6b [Source:MGI Symbol;Acc:MGI:107672]	-1.90754	-0.93171	5.8629	27.3822	1.6696e-07	1.3643e-05
ENSMUSG00000006736	67125	Tspan31	protein_coding	MGI Symbol	tetraspanin 31 [Source:MGI Symbol;Acc:MGI:1914375]	-3.62952	-1.85978	3.20641	27.3752	1.6756e-07	1.365e-05
ENSMUSG00000056222	20745	Spock1	protein_coding	MGI Symbol	sparc/osteonectin, cwcv and kazal-like domains proteoglycan 1 [Source:MGI Symbol;Acc:MGI:105371]	2.30232	1.20309	3.15308	27.337	1.7091e-07	1.388e-05
ENSMUSG00000033032	106877	Afap1l1	protein_coding	MGI Symbol	actin filament associated protein 1-like 1 [Source:MGI Symbol;Acc:MGI:2147199]	2.75595	1.46255	1.15972	27.2444	1.793e-07	1.4518e-05
ENSMUSG00000060572	17150	Mfap2	protein_coding	MGI Symbol	microfibrillar-associated protein 2 [Source:MGI Symbol;Acc:MGI:99559]	-3.17351	-1.66608	6.03651	27.2361	1.8007e-07	1.4536e-05
ENSMUSG00000027613	16418	Eif6	protein_coding	MGI Symbol	eukaryotic translation initiation factor 6 [Source:MGI Symbol;Acc:MGI:1196288]	-2.80677	-1.48891	4.20049	27.186	1.848e-07	1.4873e-05
ENSMUSG00000000339	66368	Rtca	protein_coding	MGI Symbol	RNA 3'-terminal phosphate cyclase [Source:MGI Symbol;Acc:MGI:1913618]	-3.71734	-1.89427	3.8624	27.1592	1.8737e-07	1.5035e-05
ENSMUSG00000064343	NA	mt-Tq	Mt_tRNA	MGI Symbol	mitochondrially encoded tRNA glutamine [Source:MGI Symbol;Acc:MGI:102477]	6.43518	2.68598	1.82787	27.1358	1.8965e-07	1.5172e-05
ENSMUSG00000010311	269120	Optc	protein_coding	MGI Symbol	opticin [Source:MGI Symbol;Acc:MGI:2151113]	-25.8544	-4.69234	2.86582	27.0669	1.9654e-07	1.5676e-05
ENSMUSG00000027405	67134	Nop56	protein_coding	MGI Symbol	NOP56 ribonucleoprotein [Source:MGI Symbol;Acc:MGI:1914384]	-2.87044	-1.52127	4.29089	27.0519	1.9807e-07	1.5751e-05
ENSMUSG00000009585	80287	Apobec3	protein_coding	MGI Symbol	apolipoprotein B mRNA editing enzyme, catalytic polypeptide 3 [Source:MGI Symbol;Acc:MGI:1933111]	-3.28447	-1.71566	3.03792	27.0255	2.0079e-07	1.592e-05
ENSMUSG00000026701	11758	Prdx6	protein_coding	MGI Symbol	peroxiredoxin 6 [Source:MGI Symbol;Acc:MGI:894320]	-2.60651	-1.38212	5.48797	27.0152	2.0186e-07	1.5958e-05
ENSMUSG00000026701	102642619	Prdx6	protein_coding	MGI Symbol	peroxiredoxin 6 [Source:MGI Symbol;Acc:MGI:894320]	-2.60651	-1.38212	5.48797	27.0152	2.0186e-07	1.5958e-05
ENSMUSG00000026678	19737	Rgs5	protein_coding	MGI Symbol	regulator of G-protein signaling 5 [Source:MGI Symbol;Acc:MGI:1098434]	3.33452	1.73748	4.50361	26.8957	2.1474e-07	1.6926e-05
ENSMUSG00000040331	67872	Nsmce4a	protein_coding	MGI Symbol	non-SMC element 4 homolog A (S. cerevisiae) [Source:MGI Symbol;Acc:MGI:1915122]	2.547	1.3488	3.83855	26.8779	2.1673e-07	1.7032e-05
ENSMUSG00000027435	17064	Cd93	protein_coding	MGI Symbol	CD93 antigen [Source:MGI Symbol;Acc:MGI:106664]	3.07398	1.62011	3.10887	26.842	2.2079e-07	1.7301e-05
ENSMUSG00000001424	56463	Snd1	protein_coding	MGI Symbol	staphylococcal nuclease and tudor domain containing 1 [Source:MGI Symbol;Acc:MGI:1929266]	2.13563	1.09466	3.48145	26.7931	2.2645e-07	1.7633e-05
ENSMUSG00000019846	16775	Lama4	protein_coding	MGI Symbol	laminin, alpha 4 [Source:MGI Symbol;Acc:MGI:109321]	4.43539	2.14906	1.29937	26.7959	2.2611e-07	1.7633e-05
ENSMUSG00000020696	67338	Rffl	protein_coding	MGI Symbol	ring finger and FYVE like domain containing protein [Source:MGI Symbol;Acc:MGI:1914588]	-3.4916	-1.80389	2.03598	26.7883	2.2701e-07	1.7633e-05
ENSMUSG00000015027	50917	Galns	protein_coding	MGI Symbol	galactosamine (N-acetyl)-6-sulfate sulfatase [Source:MGI Symbol;Acc:MGI:1355303]	-2.34567	-1.23	2.14417	26.7357	2.3327e-07	1.8067e-05
ENSMUSG00000045136	73710	Tubb2b	protein_coding	MGI Symbol	tubulin, beta 2B class IIB [Source:MGI Symbol;Acc:MGI:1920960]	-2.09059	-1.06391	3.08351	26.7274	2.3427e-07	1.8092e-05
ENSMUSG00000022766	15160	Serpind1	protein_coding	MGI Symbol	serine (or cysteine) peptidase inhibitor, clade D, member 1 [Source:MGI Symbol;Acc:MGI:96051]	-5.5053	-2.46082	3.60577	26.7052	2.3699e-07	1.8249e-05
ENSMUSG00000002984	53333	Tomm40	protein_coding	MGI Symbol	translocase of outer mitochondrial membrane 40 homolog (yeast) [Source:MGI Symbol;Acc:MGI:1858259]	2.31051	1.20821	2.04158	26.6501	2.4383e-07	1.8722e-05
ENSMUSG00000029713	14693	Gnb2	protein_coding	MGI Symbol	guanine nucleotide binding protein (G protein), beta 2 [Source:MGI Symbol;Acc:MGI:95784]	2.46248	1.30011	4.4735	26.6433	2.447e-07	1.8735e-05
ENSMUSG00000041781	51786	Cpsf2	protein_coding	MGI Symbol	cleavage and polyadenylation specific factor 2 [Source:MGI Symbol;Acc:MGI:1861601]	-2.08808	-1.06218	5.37632	26.5865	2.5199e-07	1.9238e-05
ENSMUSG00000085156	NA	Gm11974	processed_transcript	MGI Symbol	predicted gene 11974 [Source:MGI Symbol;Acc:MGI:3650059]	3.63905	1.86356	0.91092	26.4778	2.6659e-07	2.0294e-05
ENSMUSG00000044352	237761	Sowaha	protein_coding	MGI Symbol	sosondowah ankyrin repeat domain family member A [Source:MGI Symbol;Acc:MGI:2687280]	2.64959	1.40577	2.58001	26.428	2.7354e-07	2.0764e-05
ENSMUSG00000043987	214552	Cep164	protein_coding	MGI Symbol	centrosomal protein 164 [Source:MGI Symbol;Acc:MGI:2384878]	2.84447	1.50816	2.05698	26.4077	2.7643e-07	2.0924e-05
ENSMUSG00000034648	16979	Lrrn1	protein_coding	MGI Symbol	leucine rich repeat protein 1, neuronal [Source:MGI Symbol;Acc:MGI:106038]	-10.3231	-3.36781	1.68866	26.3702	2.8185e-07	2.1274e-05
ENSMUSG00000020072	67307	Pbld2	protein_coding	MGI Symbol	phenazine biosynthesis-like protein domain containing 2 [Source:MGI Symbol;Acc:MGI:1914557]	-3.43531	-1.78044	2.81622	26.3178	2.8961e-07	2.1798e-05
ENSMUSG00000020072	68371	Pbld2	protein_coding	MGI Symbol	phenazine biosynthesis-like protein domain containing 2 [Source:MGI Symbol;Acc:MGI:1914557]	-3.43531	-1.78044	2.81622	26.3178	2.8961e-07	2.1798e-05
ENSMUSG00000041375	243846	Ccdc9	protein_coding	MGI Symbol	coiled-coil domain containing 9 [Source:MGI Symbol;Acc:MGI:1921443]	3.13368	1.64786	1.0488	26.2955	2.9297e-07	2.1989e-05
ENSMUSG00000021643	20365	Serf1	protein_coding	MGI Symbol	small EDRK-rich factor 1 [Source:MGI Symbol;Acc:MGI:1337114]	2.33383	1.2227	4.94343	26.2305	3.03e-07	2.2678e-05
ENSMUSG00000032171	23988	Pin1	protein_coding	MGI Symbol	protein (peptidyl-prolyl cis/trans isomerase) NIMA-interacting 1 [Source:MGI Symbol;Acc:MGI:1346036]	-2.65894	-1.41085	5.74709	26.2229	3.042e-07	2.2704e-05
ENSMUSG00000026147	12839	Col9a1	protein_coding	MGI Symbol	collagen, type IX, alpha 1 [Source:MGI Symbol;Acc:MGI:88465]	-6.93656	-2.79422	4.20091	26.2047	3.0707e-07	2.2855e-05
ENSMUSG00000032496	17002	Ltf	protein_coding	MGI Symbol	lactotransferrin [Source:MGI Symbol;Acc:MGI:96837]	-4.46002	-2.15705	1.16819	26.1521	3.1556e-07	2.3421e-05
ENSMUSG00000059824	13170	Dbp	protein_coding	MGI Symbol	D site albumin promoter binding protein [Source:MGI Symbol;Acc:MGI:94866]	3.85078	1.94515	0.300059	26.0501	3.3268e-07	2.4624e-05
ENSMUSG00000030603	23996	Psmc4	protein_coding	MGI Symbol	proteasome (prosome, macropain) 26S subunit, ATPase, 4 [Source:MGI Symbol;Acc:MGI:1346093]	-2.50854	-1.32685	7.30939	25.9708	3.4663e-07	2.5585e-05
ENSMUSG00000024777	225849	Ppp2r5b	protein_coding	MGI Symbol	protein phosphatase 2, regulatory subunit B', beta [Source:MGI Symbol;Acc:MGI:2388480]	2.01588	1.01141	2.10842	25.9525	3.4992e-07	2.5757e-05
ENSMUSG00000029502	269682	Golga3	protein_coding	MGI Symbol	golgi autoantigen, golgin subfamily a, 3 [Source:MGI Symbol;Acc:MGI:96958]	2.14364	1.10006	2.14928	25.8977	3.5999e-07	2.6353e-05
ENSMUSG00000032294	18746	Pkm	protein_coding	MGI Symbol	pyruvate kinase, muscle [Source:MGI Symbol;Acc:MGI:97591]	-2.29636	-1.19935	7.52447	25.9014	3.593e-07	2.6353e-05
ENSMUSG00000026450	71884	Chit1	protein_coding	MGI Symbol	chitinase 1 (chitotriosidase) [Source:MGI Symbol;Acc:MGI:1919134]	-4.20504	-2.07212	0.046547	25.8356	3.7177e-07	2.7141e-05
ENSMUSG00000024527	69597	Afg3l2	protein_coding	MGI Symbol	AFG3-like AAA ATPase 2 [Source:MGI Symbol;Acc:MGI:1916847]	2.24048	1.16381	2.63568	25.8185	3.7508e-07	2.7308e-05
ENSMUSG00000039917	215160	Rhbdd2	protein_coding	MGI Symbol	rhomboid domain containing 2 [Source:MGI Symbol;Acc:MGI:1915612]	-2.9447	-1.55812	3.14739	25.7933	3.8001e-07	2.7592e-05
ENSMUSG00000011263	NA	Exoc3l2	protein_coding	MGI Symbol	exocyst complex component 3-like 2 [Source:MGI Symbol;Acc:MGI:1921713]	7.40423	2.88835	-1.43968	25.7484	3.8896e-07	2.8165e-05
ENSMUSG00000030588	77254	Yif1b	protein_coding	MGI Symbol	Yip1 interacting factor homolog B (S. cerevisiae) [Source:MGI Symbol;Acc:MGI:1924504]	-2.9596	-1.5654	2.88211	25.7405	3.9055e-07	2.8204e-05
ENSMUSG00000054537	243084	Tmprss11e	protein_coding	MGI Symbol	transmembrane protease, serine 11e [Source:MGI Symbol;Acc:MGI:3513175]	-4.4149	-2.14238	1.01315	25.6351	4.1247e-07	2.9707e-05
ENSMUSG00000061981	14252	Flot2	protein_coding	MGI Symbol	flotillin 2 [Source:MGI Symbol;Acc:MGI:103309]	-2.64352	-1.40246	4.88162	25.5593	4.2898e-07	3.0813e-05
ENSMUSG00000024440	53601	Pcdh12	protein_coding	MGI Symbol	protocadherin 12 [Source:MGI Symbol;Acc:MGI:1855700]	7.42088	2.89159	-1.60565	25.5432	4.3258e-07	3.0988e-05
ENSMUSG00000049904	103765	Tmem17	protein_coding	MGI Symbol	transmembrane protein 17 [Source:MGI Symbol;Acc:MGI:2144205]	-2.90635	-1.53921	3.46497	25.5353	4.3436e-07	3.1032e-05
ENSMUSG00000072772	14790	Grcc10	protein_coding	MGI Symbol	gene rich cluster, C10 gene [Source:MGI Symbol;Acc:MGI:1315201]	-2.70894	-1.43773	2.82826	25.4943	4.4368e-07	3.1614e-05
ENSMUSG00000034057	237558	Myrfl	protein_coding	MGI Symbol	myelin regulatory factor-like [Source:MGI Symbol;Acc:MGI:2685085]	-10.0503	-3.32916	-0.135016	25.451	4.5376e-07	3.2246e-05
ENSMUSG00000027422	81910	Rrbp1	protein_coding	MGI Symbol	ribosome binding protein 1 [Source:MGI Symbol;Acc:MGI:1932395]	2.26979	1.18256	4.21778	25.273	4.9762e-07	3.5269e-05
ENSMUSG00000028798	54709	Eif3i	protein_coding	MGI Symbol	eukaryotic translation initiation factor 3, subunit I [Source:MGI Symbol;Acc:MGI:1860763]	-2.72756	-1.44761	6.60695	25.2637	5.0004e-07	3.5346e-05
ENSMUSG00000040365	211007	Trim41	protein_coding	MGI Symbol	tripartite motif-containing 41 [Source:MGI Symbol;Acc:MGI:2384814]	2.75658	1.46288	1.92124	25.1719	5.244e-07	3.6971e-05
ENSMUSG00000029344	22022	Tpst2	protein_coding	MGI Symbol	protein-tyrosine sulfotransferase 2 [Source:MGI Symbol;Acc:MGI:1309516]	2.17367	1.12013	2.65509	25.0393	5.6174e-07	3.9499e-05
ENSMUSG00000028603	20280	Scp2	protein_coding	MGI Symbol	sterol carrier protein 2, liver [Source:MGI Symbol;Acc:MGI:98254]	-2.52328	-1.3353	4.80486	25.0266	5.6546e-07	3.9656e-05
ENSMUSG00000030108	14412	Slc6a13	protein_coding	MGI Symbol	solute carrier family 6 (neurotransmitter transporter, GABA), member 13 [Source:MGI Symbol;Acc:MGI:95629]	-3.5403	-1.82387	1.24788	24.9771	5.8017e-07	4.0581e-05
ENSMUSG00000074345	244882	Tnfaip8l3	protein_coding	MGI Symbol	tumor necrosis factor, alpha-induced protein 8-like 3 [Source:MGI Symbol;Acc:MGI:2685363]	-23.8732	-4.57732	-1.11302	24.967	5.8321e-07	4.0687e-05
ENSMUSG00000048520	320118	Fbxl13	protein_coding	MGI Symbol	F-box and leucine-rich repeat protein 13 [Source:MGI Symbol;Acc:MGI:2443416]	3.6903	1.88374	0.638136	24.9602	5.8525e-07	4.0724e-05
ENSMUSG00000001248	52857	Gramd1a	protein_coding	MGI Symbol	GRAM domain containing 1A [Source:MGI Symbol;Acc:MGI:105490]	1.92575	0.94542	3.28445	24.9399	5.9146e-07	4.1049e-05
ENSMUSG00000001930	22371	Vwf	protein_coding	MGI Symbol	Von Willebrand factor homolog [Source:MGI Symbol;Acc:MGI:98941]	4.6158	2.20658	1.1699	24.8509	6.194e-07	4.2877e-05
ENSMUSG00000023913	27226	Pla2g7	protein_coding	MGI Symbol	phospholipase A2, group VII (platelet-activating factor acetylhydrolase, plasma) [Source:MGI Symbol;Acc:MGI:1351327]	-2.91238	-1.5422	7.87137	24.7881	6.399e-07	4.4067e-05
ENSMUSG00000028333	67628	Anp32b	protein_coding	MGI Symbol	acidic (leucine-rich) nuclear phosphoprotein 32 family, member B [Source:MGI Symbol;Acc:MGI:1914878]	2.48961	1.31592	4.02052	24.7894	6.3947e-07	4.4067e-05
ENSMUSG00000019087	54411	Atp6ap1	protein_coding	MGI Symbol	ATPase, H+ transporting, lysosomal accessory protein 1 [Source:MGI Symbol;Acc:MGI:109629]	-2.32028	-1.2143	5.57745	24.7525	6.5183e-07	4.4774e-05
ENSMUSG00000039382	54636	Wdr45	protein_coding	MGI Symbol	WD repeat domain 45 [Source:MGI Symbol;Acc:MGI:1859606]	-1.92566	-0.94535	2.78415	24.6489	6.8785e-07	4.7006e-05
ENSMUSG00000031371	73738	Haus7	protein_coding	MGI Symbol	HAUS augmin-like complex, subunit 7 [Source:MGI Symbol;Acc:MGI:1920988]	-2.51192	-1.32879	5.07299	24.6273	6.9558e-07	4.7413e-05
ENSMUSG00000031371	102642054	Haus7	protein_coding	MGI Symbol	HAUS augmin-like complex, subunit 7 [Source:MGI Symbol;Acc:MGI:1920988]	-2.51192	-1.32879	5.07299	24.6273	6.9558e-07	4.7413e-05
ENSMUSG00000058806	12817	Col13a1	protein_coding	MGI Symbol	collagen, type XIII, alpha 1 [Source:MGI Symbol;Acc:MGI:1277201]	3.84177	1.94177	0.259459	24.6114	7.0136e-07	4.7685e-05
ENSMUSG00000043510	100900	Hscb	protein_coding	MGI Symbol	HscB iron-sulfur cluster co-chaperone homolog (E. coli) [Source:MGI Symbol;Acc:MGI:2141135]	2.48504	1.31327	1.38387	24.5817	7.1224e-07	4.8302e-05
ENSMUSG00000056209	18150	Npm3	protein_coding	MGI Symbol	nucleoplasmin 3 [Source:MGI Symbol;Acc:MGI:894653]	-3.39526	-1.76352	1.26048	24.4881	7.4771e-07	5.0579e-05
ENSMUSG00000018362	16647	Kpna2	protein_coding	MGI Symbol	karyopherin (importin) alpha 2 [Source:MGI Symbol;Acc:MGI:103561]	-10.5772	-3.40288	0.355907	24.4798	7.5093e-07	5.0669e-05
ENSMUSG00000026437	18557	Cdk18	protein_coding	MGI Symbol	cyclin-dependent kinase 18 [Source:MGI Symbol;Acc:MGI:97518]	-8.45093	-3.07911	2.00682	24.4681	7.5551e-07	5.0849e-05
ENSMUSG00000036972	22774	Zic4	protein_coding	MGI Symbol	zinc finger protein of the cerebellum 4 [Source:MGI Symbol;Acc:MGI:107201]	-7.93885	-2.98893	1.60511	24.4631	7.5748e-07	5.0854e-05
ENSMUSG00000033863	16601	Klf9	protein_coding	MGI Symbol	Kruppel-like factor 9 [Source:MGI Symbol;Acc:MGI:1333856]	2.98039	1.5755	2.07006	24.4176	7.7557e-07	5.1808e-05
ENSMUSG00000035517	100121	Tdrd7	protein_coding	MGI Symbol	tudor domain containing 7 [Source:MGI Symbol;Acc:MGI:2140279]	-2.23405	-1.15966	8.64673	24.4187	7.7512e-07	5.1808e-05
ENSMUSG00000000253	66355	Gmpr	protein_coding	MGI Symbol	guanosine monophosphate reductase [Source:MGI Symbol;Acc:MGI:1913605]	-2.97306	-1.57195	3.0249	24.3933	7.854e-07	5.2334e-05
ENSMUSG00000004035	68312	Gstm7	protein_coding	MGI Symbol	glutathione S-transferase, mu 7 [Source:MGI Symbol;Acc:MGI:1915562]	-2.40202	-1.26425	4.30977	24.3702	7.9487e-07	5.2833e-05
ENSMUSG00000028672	15356	Hmgcl	protein_coding	MGI Symbol	3-hydroxy-3-methylglutaryl-Coenzyme A lyase [Source:MGI Symbol;Acc:MGI:96158]	-3.11554	-1.63948	3.79365	24.3406	8.0721e-07	5.352e-05
ENSMUSG00000063171	NA	Rps4l	protein_coding	MGI Symbol	ribosomal protein S4-like [Source:MGI Symbol;Acc:MGI:1913434]	-2.18139	-1.12525	3.9704	24.3352	8.0947e-07	5.3537e-05
ENSMUSG00000022791	51789	Tnk2	protein_coding	MGI Symbol	tyrosine kinase, non-receptor, 2 [Source:MGI Symbol;Acc:MGI:1858308]	2.86714	1.51961	1.51065	24.1974	8.6949e-07	5.7365e-05
ENSMUSG00000020402	22333	Vdac1	protein_coding	MGI Symbol	voltage-dependent anion channel 1 [Source:MGI Symbol;Acc:MGI:106919]	-1.86865	-0.902	5.19175	24.1167	9.0672e-07	5.9674e-05
ENSMUSG00000026223	64294	Itm2c	protein_coding	MGI Symbol	integral membrane protein 2C [Source:MGI Symbol;Acc:MGI:1927594]	-2.88056	-1.52635	4.30076	24.1043	9.1256e-07	5.9827e-05
ENSMUSG00000027495	67017	Fam210b	protein_coding	MGI Symbol	family with sequence similarity 210, member B [Source:MGI Symbol;Acc:MGI:1914267]	-2.84798	-1.50994	3.75351	24.1023	9.1352e-07	5.9827e-05
ENSMUSG00000024924	22359	Vldlr	protein_coding	MGI Symbol	very low density lipoprotein receptor [Source:MGI Symbol;Acc:MGI:98935]	2.12317	1.08622	4.20825	24.0811	9.236e-07	6.0339e-05
ENSMUSG00000021614	13003	Vcan	protein_coding	MGI Symbol	versican [Source:MGI Symbol;Acc:MGI:102889]	-4.91244	-2.29644	1.61868	24.0722	9.2792e-07	6.0473e-05
ENSMUSG00000045318	11553	Adra2c	protein_coding	MGI Symbol	adrenergic receptor, alpha 2c [Source:MGI Symbol;Acc:MGI:87936]	2.85063	1.51128	2.3491	23.9872	9.6979e-07	6.2895e-05
ENSMUSG00000096199	69709	Ptrhd1	protein_coding	MGI Symbol	peptidyl-tRNA hydrolase domain containing 1 [Source:MGI Symbol;Acc:MGI:1916959]	2.1463	1.10185	2.76206	23.9887	9.6903e-07	6.2895e-05
ENSMUSG00000022210	28200	Dhrs4	protein_coding	MGI Symbol	dehydrogenase/reductase (SDR family) member 4 [Source:MGI Symbol;Acc:MGI:90169]	-2.41853	-1.27413	2.81975	23.9436	9.9198e-07	6.4179e-05
ENSMUSG00000032845	225638	Alpk2	protein_coding	MGI Symbol	alpha-kinase 2 [Source:MGI Symbol;Acc:MGI:2449492]	-48.5557	-5.60157	-2.10195	23.9314	9.983e-07	6.4431e-05
ENSMUSG00000028577	18786	Plaa	protein_coding	MGI Symbol	phospholipase A2, activating protein [Source:MGI Symbol;Acc:MGI:104810]	2.07039	1.0499	4.0209	23.9264	1.0009e-06	6.4442e-05
ENSMUSG00000041559	14264	Fmod	protein_coding	MGI Symbol	fibromodulin [Source:MGI Symbol;Acc:MGI:1328364]	-9.92371	-3.31088	0.809951	23.8794	1.0256e-06	6.5878e-05
ENSMUSG00000075706	625249	Gpx4	protein_coding	MGI Symbol	glutathione peroxidase 4 [Source:MGI Symbol;Acc:MGI:104767]	-2.42991	-1.2809	4.51409	23.8645	1.0336e-06	6.6231e-05
ENSMUSG00000032180	17083	Tmed1	protein_coding	MGI Symbol	transmembrane emp24 domain containing 1 [Source:MGI Symbol;Acc:MGI:106201]	-3.55655	-1.83048	2.28128	23.751	1.0964e-06	6.9917e-05
ENSMUSG00000055254	18212	Ntrk2	protein_coding	MGI Symbol	neurotrophic tyrosine kinase, receptor, type 2 [Source:MGI Symbol;Acc:MGI:97384]	-8.14565	-3.02603	2.31592	23.7533	1.0951e-06	6.9917e-05
ENSMUSG00000005687	68183	Bcas2	protein_coding	MGI Symbol	breast carcinoma amplified sequence 2 [Source:MGI Symbol;Acc:MGI:1915433]	-2.35517	-1.23583	5.53293	23.7415	1.1018e-06	7.0096e-05
ENSMUSG00000005609	22083	Ctr9	protein_coding	MGI Symbol	Ctr9, Paf1/RNA polymerase II complex component, homolog (S. cerevisiae) [Source:MGI Symbol;Acc:MGI:109345]	1.94539	0.96006	3.56351	23.6385	1.1624e-06	7.3775e-05
ENSMUSG00000023830	16004	Igf2r	protein_coding	MGI Symbol	insulin-like growth factor 2 receptor [Source:MGI Symbol;Acc:MGI:96435]	2.81168	1.49143	3.56555	23.6058	1.1823e-06	7.4862e-05
ENSMUSG00000004814	56221	Ccl24	protein_coding	MGI Symbol	chemokine (C-C motif) ligand 24 [Source:MGI Symbol;Acc:MGI:1928953]	8.98022	3.16675	-1.99548	23.5872	1.1938e-06	7.5233e-05
ENSMUSG00000051736	66337	Fam229b	protein_coding	MGI Symbol	family with sequence similarity 229, member B [Source:MGI Symbol;Acc:MGI:1913587]	-2.37543	-1.24819	1.91154	23.5912	1.1913e-06	7.5233e-05
ENSMUSG00000038900	269261	Rpl12	protein_coding	MGI Symbol	ribosomal protein L12 [Source:MGI Symbol;Acc:MGI:98002]	2.76583	1.46771	1.44537	23.5311	1.2291e-06	7.7276e-05
ENSMUSG00000024140	13819	Epas1	protein_coding	MGI Symbol	endothelial PAS domain protein 1 [Source:MGI Symbol;Acc:MGI:109169]	3.65918	1.87152	2.33726	23.5242	1.2335e-06	7.737e-05
ENSMUSG00000034485	72565	Uaca	protein_coding	MGI Symbol	uveal autoantigen with coiled-coil domains and ankyrin repeats [Source:MGI Symbol;Acc:MGI:1919815]	1.88344	0.91337	2.65736	23.4891	1.2562e-06	7.861e-05
ENSMUSG00000023571	67389	Fam132a	protein_coding	MGI Symbol	family with sequence similarity 132, member A [Source:MGI Symbol;Acc:MGI:1914639]	-2.46277	-1.30028	2.46866	23.4665	1.2711e-06	7.9352e-05
ENSMUSG00000005994	22178	Tyrp1	protein_coding	MGI Symbol	tyrosinase-related protein 1 [Source:MGI Symbol;Acc:MGI:98881]	-4.84807	-2.27741	1.11392	23.4354	1.2918e-06	8.03e-05
ENSMUSG00000034602	67074	Mon2	protein_coding	MGI Symbol	MON2 homolog (yeast) [Source:MGI Symbol;Acc:MGI:1914324]	2.43473	1.28376	2.69599	23.4347	1.2923e-06	8.03e-05
ENSMUSG00000021886	14744	Gpr65	protein_coding	MGI Symbol	G-protein coupled receptor 65 [Source:MGI Symbol;Acc:MGI:108031]	13.6561	3.77147	-2.64481	23.2727	1.4058e-06	8.7152e-05
ENSMUSG00000074064	56690	Mlycd	protein_coding	MGI Symbol	malonyl-CoA decarboxylase [Source:MGI Symbol;Acc:MGI:1928485]	2.99534	1.58272	1.17018	23.2247	1.4414e-06	8.915e-05
ENSMUSG00000023952	56055	Gtpbp2	protein_coding	MGI Symbol	GTP binding protein 2 [Source:MGI Symbol;Acc:MGI:1860138]	2.64832	1.40508	0.894333	23.1465	1.5012e-06	9.2507e-05
ENSMUSG00000025140	209027	Pycr1	protein_coding	MGI Symbol	pyrroline-5-carboxylate reductase 1 [Source:MGI Symbol;Acc:MGI:2384795]	-3.11348	-1.63853	1.48402	23.1447	1.5025e-06	9.2507e-05
ENSMUSG00000036718	231830	Micall2	protein_coding	MGI Symbol	MICAL-like 2 [Source:MGI Symbol;Acc:MGI:2444818]	4.02707	2.00973	-0.065303	23.0685	1.5633e-06	9.6028e-05
ENSMUSG00000029828	70821	4921507P07Rik	protein_coding	MGI Symbol	RIKEN cDNA 4921507P07 gene [Source:MGI Symbol;Acc:MGI:1918071]	5.65936	2.50064	-0.489564	23.0391	1.5874e-06	9.7096e-05
ENSMUSG00000071083	NA	Gm10311	protein_coding	MGI Symbol	predicted gene 10311 [Source:MGI Symbol;Acc:MGI:3642244]	-3.15388	-1.65713	0.8258	23.0384	1.588e-06	9.7096e-05
ENSMUSG00000079065	100042165	BC005561	protein_coding	MGI Symbol	cDNA sequence BC005561 [Source:MGI Symbol;Acc:MGI:3040669]	2.49028	1.31631	3.13083	23.0286	1.5961e-06	9.737e-05
ENSMUSG00000029062	12537	Cdk11b	protein_coding	MGI Symbol	cyclin-dependent kinase 11B [Source:MGI Symbol;Acc:MGI:88353]	1.83198	0.8734	4.93701	23.014	1.6083e-06	9.7889e-05
ENSMUSG00000005413	15368	Hmox1	protein_coding	MGI Symbol	heme oxygenase 1 [Source:MGI Symbol;Acc:MGI:96163]	-2.71528	-1.4411	10.435	22.9872	1.6308e-06	9.9035e-05
ENSMUSG00000025169	66179	Ogfod3	protein_coding	MGI Symbol	2-oxoglutarate and iron-dependent oxygenase domain containing 3 [Source:MGI Symbol;Acc:MGI:1913429]	-3.13847	-1.65006	1.98493	22.9571	1.6566e-06	0.00010015
ENSMUSG00000037916	17995	Ndufv1	protein_coding	MGI Symbol	NADH dehydrogenase (ubiquinone) flavoprotein 1 [Source:MGI Symbol;Acc:MGI:107851]	-2.29982	-1.20152	4.7281	22.9584	1.6555e-06	0.00010015
ENSMUSG00000025156	209318	Gps1	protein_coding	MGI Symbol	G protein pathway suppressor 1 [Source:MGI Symbol;Acc:MGI:2384801]	-2.14108	-1.09834	3.60193	22.9476	1.6648e-06	0.00010041
ENSMUSG00000028626	12840	Col9a2	protein_coding	MGI Symbol	collagen, type IX, alpha 2 [Source:MGI Symbol;Acc:MGI:88466]	-8.38006	-3.06696	0.688909	22.9213	1.6877e-06	0.00010157
ENSMUSG00000061046	68977	Haghl	protein_coding	MGI Symbol	hydroxyacylglutathione hydrolase-like [Source:MGI Symbol;Acc:MGI:1919877]	-2.27475	-1.18571	2.60417	22.9046	1.7024e-06	0.00010222
ENSMUSG00000023336	67866	Wfdc1	protein_coding	MGI Symbol	WAP four-disulfide core domain 1 [Source:MGI Symbol;Acc:MGI:1915116]	-22.8408	-4.51354	3.04705	22.8919	1.7137e-06	0.00010267
ENSMUSG00000033047	223691	Eif3l	protein_coding	MGI Symbol	eukaryotic translation initiation factor 3, subunit L [Source:MGI Symbol;Acc:MGI:2386251]	-2.44872	-1.29203	5.91806	22.8865	1.7185e-06	0.00010273
ENSMUSG00000099632	NA	2900093K20Rik	antisense	MGI Symbol	RIKEN cDNA 2900093K20 gene [Source:MGI Symbol;Acc:MGI:1915287]	2.94325	1.55741	0.549098	22.8192	1.7798e-06	0.00010615
ENSMUSG00000034675	56320	Dbn1	protein_coding	MGI Symbol	drebrin 1 [Source:MGI Symbol;Acc:MGI:1931838]	-1.88097	-0.91148	4.06152	22.8128	1.7857e-06	0.00010627
ENSMUSG00000016319	11740	Slc25a5	protein_coding	MGI Symbol	solute carrier family 25 (mitochondrial carrier, adenine nucleotide translocator), member 5 [Source:MGI Symbol;Acc:MGI:1353496]	-2.38127	-1.25173	5.25616	22.768	1.8279e-06	0.00010829
ENSMUSG00000026142	76867	Rhbdd1	protein_coding	MGI Symbol	rhomboid domain containing 1 [Source:MGI Symbol;Acc:MGI:1924117]	2.50295	1.32363	1.06225	22.7719	1.8242e-06	0.00010829
ENSMUSG00000039523	230967	Cep104	protein_coding	MGI Symbol	centrosomal protein 104 [Source:MGI Symbol;Acc:MGI:2687282]	1.97331	0.98062	2.58649	22.7062	1.8876e-06	0.00011109
ENSMUSG00000049538	271127	Adamts16	protein_coding	MGI Symbol	a disintegrin-like and metallopeptidase (reprolysin type) with thrombospondin type 1 motif, 16 [Source:MGI Symbol;Acc:MGI:2429637]	-4.67307	-2.22437	-0.463521	22.7065	1.8873e-06	0.00011109
ENSMUSG00000086711	NA	Gm15482	processed_transcript	MGI Symbol	predicted gene 15482 [Source:MGI Symbol;Acc:MGI:3705142]	-25.2507	-4.65825	0.732197	22.7096	1.8843e-06	0.00011109
ENSMUSG00000057123	14613	Gja5	protein_coding	MGI Symbol	gap junction protein, alpha 5 [Source:MGI Symbol;Acc:MGI:95716]	10.5662	3.40138	-1.46286	22.6834	1.9101e-06	0.00011217
ENSMUSG00000034898	70598	Filip1	protein_coding	MGI Symbol	filamin A interacting protein 1 [Source:MGI Symbol;Acc:MGI:1917848]	2.20955	1.14375	2.81588	22.6767	1.9168e-06	0.00011232
ENSMUSG00000036309	21402	Skp1a	protein_coding	MGI Symbol	S-phase kinase-associated protein 1A [Source:MGI Symbol;Acc:MGI:103575]	-2.32355	-1.21633	7.07357	22.6268	1.9672e-06	0.00011502
ENSMUSG00000020641	58185	Rsad2	protein_coding	MGI Symbol	radical S-adenosyl methionine domain containing 2 [Source:MGI Symbol;Acc:MGI:1929628]	-3.072	-1.61918	3.23665	22.6162	1.9781e-06	0.0001154
ENSMUSG00000019810	66848	Fuca2	protein_coding	MGI Symbol	fucosidase, alpha-L- 2, plasma [Source:MGI Symbol;Acc:MGI:1914098]	-2.68712	-1.42606	3.38562	22.6019	1.9929e-06	0.00011576
ENSMUSG00000030605	17304	Mfge8	protein_coding	MGI Symbol	milk fat globule-EGF factor 8 protein [Source:MGI Symbol;Acc:MGI:102768]	-2.13239	-1.09247	5.84819	22.6055	1.9892e-06	0.00011576
ENSMUSG00000030093	22421	Wnt7a	protein_coding	MGI Symbol	wingless-type MMTV integration site family, member 7A [Source:MGI Symbol;Acc:MGI:98961]	2.30403	1.20416	4.18531	22.5615	2.0352e-06	0.00011771
ENSMUSG00000052253	52521	Zfp622	protein_coding	MGI Symbol	zinc finger protein 622 [Source:MGI Symbol;Acc:MGI:1289282]	2.44159	1.28782	2.17722	22.5652	2.0313e-06	0.00011771
ENSMUSG00000028618	56374	Tmem59	protein_coding	MGI Symbol	transmembrane protein 59 [Source:MGI Symbol;Acc:MGI:1929278]	-2.60313	-1.38025	7.7096	22.5098	2.0908e-06	0.00012066
ENSMUSG00000042507	238317	Elmsan1	protein_coding	MGI Symbol	ELM2 and Myb/SANT-like domain containing 1 [Source:MGI Symbol;Acc:MGI:2685106]	-2.5393	-1.34443	3.38325	22.4529	2.1536e-06	0.00012376
ENSMUSG00000047090	73827	Tmem198b	protein_coding	MGI Symbol	transmembrane protein 198b [Source:MGI Symbol;Acc:MGI:1921077]	-4.33722	-2.11677	0.298908	22.4528	2.1537e-06	0.00012376
ENSMUSG00000030733	20399	Sh2b1	protein_coding	MGI Symbol	SH2B adaptor protein 1 [Source:MGI Symbol;Acc:MGI:1201407]	2.03788	1.02707	2.05024	22.4481	2.159e-06	0.00012379
ENSMUSG00000024875	68090	Yif1a	protein_coding	MGI Symbol	Yip1 interacting factor homolog A (S. cerevisiae) [Source:MGI Symbol;Acc:MGI:1915340]	-2.41555	-1.27235	4.15761	22.4277	2.1821e-06	0.00012485
ENSMUSG00000085126	NA	Gm12589	lincRNA	MGI Symbol	predicted gene 12589 [Source:MGI Symbol;Acc:MGI:3650371]	-6.62436	-2.72778	-0.193866	22.3923	2.2226e-06	0.0001269
ENSMUSG00000021258	12454	Ccnk	protein_coding	MGI Symbol	cyclin K [Source:MGI Symbol;Acc:MGI:1276106]	2.62845	1.39421	1.93596	22.3849	2.2312e-06	0.00012712
ENSMUSG00000027952	68603	Pmvk	protein_coding	MGI Symbol	phosphomevalonate kinase [Source:MGI Symbol;Acc:MGI:1915853]	-2.61308	-1.38575	3.81403	22.3607	2.2595e-06	0.00012825
ENSMUSG00000036537	69942	Rnf113a1	protein_coding	MGI Symbol	ring finger protein 113A1 [Source:MGI Symbol;Acc:MGI:1917192]	2.59956	1.37827	5.10455	22.3597	2.2607e-06	0.00012825
ENSMUSG00000028211	60599	Trp53inp1	protein_coding	MGI Symbol	transformation related protein 53 inducible nuclear protein 1 [Source:MGI Symbol;Acc:MGI:1926609]	3.09507	1.62997	1.37627	22.2775	2.3595e-06	0.00013357
ENSMUSG00000051716	28194	Apon	protein_coding	MGI Symbol	apolipoprotein N [Source:MGI Symbol;Acc:MGI:88931]	31.5581	4.97994	-1.22675	22.2656	2.3742e-06	0.00013412
ENSMUSG00000097296	NA	Gm26532	lincRNA	MGI Symbol	predicted gene, 26532 [Source:MGI Symbol;Acc:MGI:5477026]	3.62033	1.85612	-0.563586	22.2514	2.3919e-06	0.00013483
ENSMUSG00000022234	12465	Cct5	protein_coding	MGI Symbol	chaperonin containing Tcp1, subunit 5 (epsilon) [Source:MGI Symbol;Acc:MGI:107185]	-2.73754	-1.45288	8.36112	22.2315	2.4167e-06	0.00013595
ENSMUSG00000017760	19025	Ctsa	protein_coding	MGI Symbol	cathepsin A [Source:MGI Symbol;Acc:MGI:97748]	-2.06054	-1.04302	4.23991	22.224	2.4262e-06	0.0001362
ENSMUSG00000030352	109246	Tspan9	protein_coding	MGI Symbol	tetraspanin 9 [Source:MGI Symbol;Acc:MGI:1924558]	-2.03077	-1.02203	2.8027	22.2129	2.4403e-06	0.0001367
ENSMUSG00000031429	53380	Psmd10	protein_coding	MGI Symbol	proteasome (prosome, macropain) 26S subunit, non-ATPase, 10 [Source:MGI Symbol;Acc:MGI:1858898]	-2.3714	-1.24574	4.51206	22.1996	2.4573e-06	0.00013707
ENSMUSG00000086503	NA	Xist	lincRNA	MGI Symbol	inactive X specific transcripts [Source:MGI Symbol;Acc:MGI:98974]	-29.8347	-4.89892	5.71286	22.2034	2.4524e-06	0.00013707
ENSMUSG00000021453	23882	Gadd45g	protein_coding	MGI Symbol	growth arrest and DNA-damage-inducible 45 gamma [Source:MGI Symbol;Acc:MGI:1346325]	-3.57452	-1.83775	5.2376	22.1735	2.4909e-06	0.00013866
ENSMUSG00000029265	13486	Dr1	protein_coding	MGI Symbol	down-regulator of transcription 1 [Source:MGI Symbol;Acc:MGI:1100515]	2.375	1.24793	1.9795	22.1591	2.5097e-06	0.00013941
ENSMUSG00000051518	66538	Rps19bp1	protein_coding	MGI Symbol	ribosomal protein S19 binding protein 1 [Source:MGI Symbol;Acc:MGI:1913788]	1.95219	0.96509	3.05537	22.1369	2.5388e-06	0.00014074
ENSMUSG00000035086	56208	Becn1	protein_coding	MGI Symbol	beclin 1, autophagy related [Source:MGI Symbol;Acc:MGI:1891828]	-2.38717	-1.2553	3.66795	22.1286	2.5498e-06	0.00014081
ENSMUSG00000071657	14705	Bscl2	protein_coding	MGI Symbol	Berardinelli-Seip congenital lipodystrophy 2 homolog (seipin) [Source:MGI Symbol;Acc:MGI:1298392]	-1.98437	-0.98868	4.43528	22.1281	2.5505e-06	0.00014081
ENSMUSG00000029777	353172	Gars	protein_coding	MGI Symbol	glycyl-tRNA synthetase [Source:MGI Symbol;Acc:MGI:2449057]	2.15938	1.11062	5.33006	22.1218	2.5588e-06	0.00014097
ENSMUSG00000044792	69046	Isca1	protein_coding	MGI Symbol	iron-sulfur cluster assembly 1 homolog (S. cerevisiae) [Source:MGI Symbol;Acc:MGI:1916296]	-2.41836	-1.27403	4.03736	22.117	2.5652e-06	0.00014104
ENSMUSG00000036586	77998	Grifin	protein_coding	MGI Symbol	galectin-related inter-fiber protein [Source:MGI Symbol;Acc:MGI:1925248]	-2.12057	-1.08445	9.39263	22.0946	2.5954e-06	0.0001424
ENSMUSG00000005378	66138	Wbscr22	protein_coding	MGI Symbol	Williams Beuren syndrome chromosome region 22 [Source:MGI Symbol;Acc:MGI:1913388]	-1.80285	-0.85028	3.31258	22.0191	2.6995e-06	0.00014781
ENSMUSG00000085783	NA	Gm9816	processed_pseudogene	MGI Symbol	predicted pseudogene 9816 [Source:MGI Symbol;Acc:MGI:3704465]	-6.35429	-2.66773	-0.394804	22.0008	2.7254e-06	0.00014892
ENSMUSG00000021241	74316	Isca2	protein_coding	MGI Symbol	iron-sulfur cluster assembly 2 homolog (S. cerevisiae) [Source:MGI Symbol;Acc:MGI:1921566]	-2.69297	-1.4292	4.99763	21.9684	2.7718e-06	0.00015115
ENSMUSG00000093639	105242927	Lim2	protein_coding	MGI Symbol	lens intrinsic membrane protein 2 [Source:MGI Symbol;Acc:MGI:104698]	-2.20274	-1.1393	4.06536	21.9471	2.8027e-06	0.00015252
ENSMUSG00000061111	192173	Fam195b	protein_coding	MGI Symbol	family with sequence similarity 195, member B [Source:MGI Symbol;Acc:MGI:2384752]	-2.45365	-1.29493	5.03219	21.9307	2.8267e-06	0.00015351
ENSMUSG00000027236	78655	Eif3j1	protein_coding	MGI Symbol	eukaryotic translation initiation factor 3, subunit J1 [Source:MGI Symbol;Acc:MGI:1925905]	2.20933	1.14361	1.65508	21.8871	2.8917e-06	0.00015673
ENSMUSG00000027533	16592	Fabp5	protein_coding	MGI Symbol	fatty acid binding protein 5, epidermal [Source:MGI Symbol;Acc:MGI:101790]	-2.34188	-1.22767	10.9406	21.7981	3.029e-06	0.00016384
ENSMUSG00000044501	224598	Zfp758	protein_coding	MGI Symbol	zinc finger protein 758 [Source:MGI Symbol;Acc:MGI:2385044]	-2.69124	-1.42827	2.58755	21.7938	3.0358e-06	0.00016387
ENSMUSG00000052707	233833	Tnrc6a	protein_coding	MGI Symbol	trinucleotide repeat containing 6a [Source:MGI Symbol;Acc:MGI:2385292]	2.04715	1.03362	3.80446	21.78	3.0577e-06	0.00016472
ENSMUSG00000006342	71733	Susd2	protein_coding	MGI Symbol	sushi domain containing 2 [Source:MGI Symbol;Acc:MGI:1918983]	-2.3669	-1.243	2.94082	21.7561	3.096e-06	0.00016612
ENSMUSG00000020549	68626	Elac2	protein_coding	MGI Symbol	elaC homolog 2 (E. coli) [Source:MGI Symbol;Acc:MGI:1890496]	2.08814	1.06222	1.48733	21.7592	3.091e-06	0.00016612
ENSMUSG00000036693	75416	Nop14	protein_coding	MGI Symbol	NOP14 nucleolar protein [Source:MGI Symbol;Acc:MGI:1922666]	1.93569	0.95285	2.78772	21.7475	3.1099e-06	0.00016651
ENSMUSG00000039615	56424	Stub1	protein_coding	MGI Symbol	STIP1 homology and U-Box containing protein 1 [Source:MGI Symbol;Acc:MGI:1891731]	-2.6831	-1.4239	5.31473	21.7438	3.1159e-06	0.00016651
ENSMUSG00000032010	53376	Usp2	protein_coding	MGI Symbol	ubiquitin specific peptidase 2 [Source:MGI Symbol;Acc:MGI:1858178]	2.18133	1.12521	3.32213	21.7166	3.1604e-06	0.00016856
ENSMUSG00000020708	19184	Psmc5	protein_coding	MGI Symbol	protease (prosome, macropain) 26S subunit, ATPase 5 [Source:MGI Symbol;Acc:MGI:105047]	-2.26549	-1.17982	7.45188	21.6791	3.2228e-06	0.000171
ENSMUSG00000038607	14700	Gng10	protein_coding	MGI Symbol	guanine nucleotide binding protein (G protein), gamma 10 [Source:MGI Symbol;Acc:MGI:1336169]	-5.25573	-2.39389	0.516311	21.6776	3.2254e-06	0.000171
ENSMUSG00000097574	NA	C920006O11Rik	lincRNA	MGI Symbol	RIKEN cDNA C920006O11 gene [Source:MGI Symbol;Acc:MGI:2443759]	-2.24449	-1.16639	2.71006	21.6828	3.2167e-06	0.000171
ENSMUSG00000013495	72392	Tmem175	protein_coding	MGI Symbol	transmembrane protein 175 [Source:MGI Symbol;Acc:MGI:1919642]	-2.94266	-1.55712	2.588	21.6708	3.2368e-06	0.00017126
ENSMUSG00000022570	22122	Tsta3	protein_coding	MGI Symbol	tissue specific transplantation antigen P35B [Source:MGI Symbol;Acc:MGI:98857]	-2.52029	-1.33359	3.7731	21.6489	3.274e-06	0.00017289
ENSMUSG00000027420	12075	Bfsp1	protein_coding	MGI Symbol	beaded filament structural protein 1, in lens-CP94 [Source:MGI Symbol;Acc:MGI:101770]	-2.83363	-1.50265	10.3731	21.5927	3.3713e-06	0.00017767
ENSMUSG00000044730	NA	9930104L06Rik	processed_transcript	MGI Symbol	RIKEN cDNA 9930104L06 gene [Source:MGI Symbol;Acc:MGI:3041172]	2.1843	1.12717	1.9116	21.5789	3.3957e-06	0.00017861
ENSMUSG00000029403	53886	Cdkl2	protein_coding	MGI Symbol	cyclin-dependent kinase-like 2 (CDC2-related kinase) [Source:MGI Symbol;Acc:MGI:1858227]	3.03932	1.60375	0.615105	21.5341	3.4759e-06	0.00018247
ENSMUSG00000002524	67959	Puf60	protein_coding	MGI Symbol	poly-U binding splicing factor 60 [Source:MGI Symbol;Acc:MGI:1915209]	-2.14783	-1.10288	5.80762	21.5082	3.5233e-06	0.00018459
ENSMUSG00000006289	66246	Osgep	protein_coding	MGI Symbol	O-sialoglycoprotein endopeptidase [Source:MGI Symbol;Acc:MGI:1913496]	-2.02357	-1.0169	3.84092	21.4692	3.5955e-06	0.00018801
ENSMUSG00000068699	68794	Flnc	protein_coding	MGI Symbol	filamin C, gamma [Source:MGI Symbol;Acc:MGI:95557]	17.2642	4.10971	-1.75924	21.4606	3.6118e-06	0.00018849
ENSMUSG00000003033	11767	Ap1m1	protein_coding	MGI Symbol	adaptor-related protein complex AP-1, mu subunit 1 [Source:MGI Symbol;Acc:MGI:102776]	-2.18082	-1.12487	4.14349	21.4324	3.6653e-06	0.00019091
ENSMUSG00000000088	12858	Cox5a	protein_coding	MGI Symbol	cytochrome c oxidase subunit Va [Source:MGI Symbol;Acc:MGI:88474]	-2.21151	-1.14503	5.97232	21.42	3.689e-06	0.00019177
ENSMUSG00000002055	54141	Spag5	protein_coding	MGI Symbol	sperm associated antigen 5 [Source:MGI Symbol;Acc:MGI:1927470]	-2.62391	-1.39172	5.54255	21.4117	3.7051e-06	0.00019223
ENSMUSG00000030703	68616	Gdpd3	protein_coding	MGI Symbol	glycerophosphodiester phosphodiesterase domain containing 3 [Source:MGI Symbol;Acc:MGI:1915866]	-2.95582	-1.56356	0.838798	21.3963	3.735e-06	0.00019341
ENSMUSG00000032698	16909	Lmo2	protein_coding	MGI Symbol	LIM domain only 2 [Source:MGI Symbol;Acc:MGI:102811]	3.85377	1.94627	1.21895	21.3868	3.7534e-06	0.00019398
ENSMUSG00000087370	621976	Tmem170b	protein_coding	MGI Symbol	transmembrane protein 170B [Source:MGI Symbol;Acc:MGI:3647046]	-2.26205	-1.17763	3.53295	21.3105	3.906e-06	0.00020148
ENSMUSG00000078789	116905	Dph1	protein_coding	MGI Symbol	DPH1 homolog (S. cerevisiae) [Source:MGI Symbol;Acc:MGI:2151233]	-3.66873	-1.87528	-0.209592	21.268	3.9935e-06	0.0002056
ENSMUSG00000021400	78903	Wrnip1	protein_coding	MGI Symbol	Werner helicase interacting protein 1 [Source:MGI Symbol;Acc:MGI:1926153]	2.81897	1.49517	1.45813	21.263	4.004e-06	0.00020574
ENSMUSG00000026499	170760	Acbd3	protein_coding	MGI Symbol	acyl-Coenzyme A binding domain containing 3 [Source:MGI Symbol;Acc:MGI:2181074]	2.12165	1.08519	2.82118	21.2222	4.09e-06	0.00020936
ENSMUSG00000044951	238564	Mylk4	protein_coding	MGI Symbol	myosin light chain kinase family, member 4 [Source:MGI Symbol;Acc:MGI:3643758]	5.24543	2.39106	-1.78382	21.2238	4.0865e-06	0.00020936
ENSMUSG00000022514	16180	Il1rap	protein_coding	MGI Symbol	interleukin 1 receptor accessory protein [Source:MGI Symbol;Acc:MGI:104975]	2.636	1.39835	1.27265	21.1971	4.144e-06	0.00021171
ENSMUSG00000022443	17886	Myh9	protein_coding	MGI Symbol	myosin, heavy polypeptide 9, non-muscle [Source:MGI Symbol;Acc:MGI:107717]	2.66695	1.41519	3.10394	21.1811	4.1786e-06	0.00021308
ENSMUSG00000095419	NA	Gm14328	processed_pseudogene	MGI Symbol	predicted gene 14328 [Source:MGI Symbol;Acc:MGI:3651951]	-3.41	-1.76977	3.05633	21.1752	4.1915e-06	0.00021333
ENSMUSG00000023977	224826	Ubr2	protein_coding	MGI Symbol	ubiquitin protein ligase E3 component n-recognin 2 [Source:MGI Symbol;Acc:MGI:1861099]	1.99641	0.99741	3.0021	21.1652	4.2136e-06	0.00021404
ENSMUSG00000030138	213895	Bms1	protein_coding	MGI Symbol	BMS1 homolog, ribosome assembly protein (yeast) [Source:MGI Symbol;Acc:MGI:2446132]	2.13048	1.09118	2.27744	21.1532	4.2398e-06	0.00021497
ENSMUSG00000017721	78928	Pigt	protein_coding	MGI Symbol	phosphatidylinositol glycan anchor biosynthesis, class T [Source:MGI Symbol;Acc:MGI:1926178]	-2.44411	-1.28931	1.86266	21.1107	4.3351e-06	0.00021938
ENSMUSG00000025425	225742	St8sia5	protein_coding	MGI Symbol	ST8 alpha-N-acetyl-neuraminide alpha-2,8-sialyltransferase 5 [Source:MGI Symbol;Acc:MGI:109243]	8.35587	3.06279	-1.18694	21.1002	4.3588e-06	0.00022016
ENSMUSG00000027671	56456	Actl6a	protein_coding	MGI Symbol	actin-like 6A [Source:MGI Symbol;Acc:MGI:1861453]	-3.03148	-1.60002	3.35329	21.094	4.3728e-06	0.00022046
ENSMUSG00000039367	218811	Sec24c	protein_coding	MGI Symbol	Sec24 related gene family, member C (S. cerevisiae) [Source:MGI Symbol;Acc:MGI:1919746]	1.95666	0.96839	3.16414	21.0699	4.4283e-06	0.00022283
ENSMUSG00000035150	26905	Eif2s3x	protein_coding	MGI Symbol	eukaryotic translation initiation factor 2, subunit 3, structural gene X-linked [Source:MGI Symbol;Acc:MGI:1349431]	4.20988	2.07378	0.025806	21.0572	4.4577e-06	0.00022389
ENSMUSG00000022193	19173	Psmb5	protein_coding	MGI Symbol	proteasome (prosome, macropain) subunit, beta type 5 [Source:MGI Symbol;Acc:MGI:1194513]	-2.56566	-1.35933	5.50024	21.0266	4.5295e-06	0.00022707
ENSMUSG00000062619	67101	2310039H08Rik	protein_coding	MGI Symbol	RIKEN cDNA 2310039H08 gene [Source:MGI Symbol;Acc:MGI:1914351]	1.79793	0.84634	4.90274	21.0118	4.5646e-06	0.0002284
ENSMUSG00000026628	11910	Atf3	protein_coding	MGI Symbol	activating transcription factor 3 [Source:MGI Symbol;Acc:MGI:109384]	35.5126	5.15026	1.24699	20.9995	4.5939e-06	0.00022944
ENSMUSG00000028102	18632	Pex11b	protein_coding	MGI Symbol	peroxisomal biogenesis factor 11 beta [Source:MGI Symbol;Acc:MGI:1338882]	-2.57104	-1.36235	3.83955	20.9826	4.6348e-06	0.00023105
ENSMUSG00000028692	58810	Akr1a1	protein_coding	MGI Symbol	aldo-keto reductase family 1, member A1 (aldehyde reductase) [Source:MGI Symbol;Acc:MGI:1929955]	-2.42691	-1.27912	7.9376	20.9588	4.6927e-06	0.0002335
ENSMUSG00000036285	56412	Noa1	protein_coding	MGI Symbol	nitric oxide associated 1 [Source:MGI Symbol;Acc:MGI:1914306]	-2.37571	-1.24836	2.90624	20.9297	4.7645e-06	0.00023663
ENSMUSG00000034739	259172	Mfrp	protein_coding	MGI Symbol	membrane-type frizzled-related protein [Source:MGI Symbol;Acc:MGI:2385957]	-8.41597	-3.07313	-2.11369	20.9201	4.7885e-06	0.00023738
ENSMUSG00000027018	107435	Hat1	protein_coding	MGI Symbol	histone aminotransferase 1 [Source:MGI Symbol;Acc:MGI:96013]	-2.60304	-1.3802	4.24631	20.9077	4.8195e-06	0.00023848
ENSMUSG00000024620	18596	Pdgfrb	protein_coding	MGI Symbol	platelet derived growth factor receptor, beta polypeptide [Source:MGI Symbol;Acc:MGI:97531]	3.09084	1.628	1.88709	20.8905	4.863e-06	0.00024019
ENSMUSG00000036938	103964	Try5	protein_coding	MGI Symbol	trypsin 5 [Source:MGI Symbol;Acc:MGI:102756]	43.9609	5.45815	-2.91363	20.8785	4.8935e-06	0.00024124
ENSMUSG00000015468	18132	Notch4	protein_coding	MGI Symbol	notch 4 [Source:MGI Symbol;Acc:MGI:107471]	4.4586	2.15659	0.210553	20.8637	4.9316e-06	0.00024178
ENSMUSG00000021051	26932	Ppp2r5e	protein_coding	MGI Symbol	protein phosphatase 2, regulatory subunit B', epsilon [Source:MGI Symbol;Acc:MGI:1349473]	-1.93576	-0.9529	4.63907	20.8638	4.9312e-06	0.00024178
ENSMUSG00000028803	74552	Nipal3	protein_coding	MGI Symbol	NIPA-like domain containing 3 [Source:MGI Symbol;Acc:MGI:1921802]	2.31067	1.20831	2.38401	20.8676	4.9214e-06	0.00024178
ENSMUSG00000041477	319618	Dcp1b	protein_coding	MGI Symbol	DCP1 decapping enzyme homolog B (S. cerevisiae) [Source:MGI Symbol;Acc:MGI:2442404]	-2.32713	-1.21855	1.29631	20.7964	5.1079e-06	0.00024997
ENSMUSG00000001844	72881	Zdhhc4	protein_coding	MGI Symbol	zinc finger, DHHC domain containing 4 [Source:MGI Symbol;Acc:MGI:1920131]	-2.38138	-1.2518	3.46563	20.7665	5.1882e-06	0.00025344
ENSMUSG00000025496	13491	Drd4	protein_coding	MGI Symbol	dopamine receptor D4 [Source:MGI Symbol;Acc:MGI:94926]	-3.03539	-1.60188	1.95225	20.7628	5.1983e-06	0.00025346
ENSMUSG00000027076	30059	Timm10	protein_coding	MGI Symbol	translocase of inner mitochondrial membrane 10 [Source:MGI Symbol;Acc:MGI:1353429]	1.79796	0.84636	3.10212	20.7538	5.2229e-06	0.0002542
ENSMUSG00000020282	13650	Rhbdf1	protein_coding	MGI Symbol	rhomboid family 1 (Drosophila) [Source:MGI Symbol;Acc:MGI:104328]	2.34876	1.2319	0.998705	20.7042	5.3598e-06	0.00026039
ENSMUSG00000021852	75288	Slc35f4	protein_coding	MGI Symbol	solute carrier family 35, member F4 [Source:MGI Symbol;Acc:MGI:1922538]	5.70181	2.51142	-0.847771	20.6659	5.468e-06	0.00026443
ENSMUSG00000025872	73666	Thoc3	protein_coding	MGI Symbol	THO complex 3 [Source:MGI Symbol;Acc:MGI:1920916]	-2.36544	-1.24211	3.99395	20.6577	5.4917e-06	0.00026443
ENSMUSG00000028680	12795	Plk3	protein_coding	MGI Symbol	polo-like kinase 3 [Source:MGI Symbol;Acc:MGI:109604]	4.27277	2.09517	0.140583	20.6656	5.469e-06	0.00026443
ENSMUSG00000043298	654818	Smco3	protein_coding	MGI Symbol	single-pass membrane protein with coiled-coil domains 3 [Source:MGI Symbol;Acc:MGI:2443451]	-2.91283	-1.54242	6.76169	20.6636	5.4748e-06	0.00026443
ENSMUSG00000043298	102641212	Smco3	protein_coding	MGI Symbol	single-pass membrane protein with coiled-coil domains 3 [Source:MGI Symbol;Acc:MGI:2443451]	-2.91283	-1.54242	6.76169	20.6636	5.4748e-06	0.00026443
ENSMUSG00000048307	68839	Ankrd46	protein_coding	MGI Symbol	ankyrin repeat domain 46 [Source:MGI Symbol;Acc:MGI:1916089]	-2.84185	-1.50683	5.56175	20.6574	5.4924e-06	0.00026443
ENSMUSG00000033191	21846	Tie1	protein_coding	MGI Symbol	tyrosine kinase with immunoglobulin-like and EGF-like domains 1 [Source:MGI Symbol;Acc:MGI:99906]	4.0793	2.02832	0.578661	20.5867	5.6991e-06	0.00027389
ENSMUSG00000024843	12660	Chka	protein_coding	MGI Symbol	choline kinase alpha [Source:MGI Symbol;Acc:MGI:107760]	2.95765	1.56445	3.79116	20.5514	5.805e-06	0.00027848
ENSMUSG00000046442	320472	Ppm1e	protein_coding	MGI Symbol	protein phosphatase 1E (PP2C domain containing) [Source:MGI Symbol;Acc:MGI:2444096]	-2.36721	-1.24319	2.34956	20.5204	5.8999e-06	0.00028252
ENSMUSG00000085169	NA	Gm10785	processed_transcript	MGI Symbol	predicted gene 10785 [Source:MGI Symbol;Acc:MGI:3642149]	-4.15503	-2.05486	0.529699	20.5058	5.9451e-06	0.00028418
ENSMUSG00000030802	12041	Bckdk	protein_coding	MGI Symbol	branched chain ketoacid dehydrogenase kinase [Source:MGI Symbol;Acc:MGI:1276121]	-2.41684	-1.27312	3.90628	20.4834	6.0151e-06	0.00028701
ENSMUSG00000023019	14555	Gpd1	protein_coding	MGI Symbol	glycerol-3-phosphate dehydrogenase 1 (soluble) [Source:MGI Symbol;Acc:MGI:95679]	-2.99302	-1.5816	3.11341	20.475	6.0415e-06	0.00028775
ENSMUSG00000024799	73166	Tm7sf2	protein_coding	MGI Symbol	transmembrane 7 superfamily member 2 [Source:MGI Symbol;Acc:MGI:1920416]	-3.23537	-1.69393	0.649503	20.4676	6.0649e-06	0.00028835
ENSMUSG00000012535	320938	Tnpo3	protein_coding	MGI Symbol	transportin 3 [Source:MGI Symbol;Acc:MGI:1196412]	1.75932	0.81502	3.80976	20.3753	6.3646e-06	0.00030206
ENSMUSG00000031821	272551	Gins2	protein_coding	MGI Symbol	GINS complex subunit 2 (Psf2 homolog) [Source:MGI Symbol;Acc:MGI:1921019]	-3.23304	-1.69289	1.49058	20.3671	6.3918e-06	0.00030228
ENSMUSG00000061979	94254	Wbscr16	protein_coding	MGI Symbol	Williams-Beuren syndrome chromosome region 16 homolog (human) [Source:MGI Symbol;Acc:MGI:2137600]	3.29813	1.72165	0.783549	20.3691	6.3852e-06	0.00030228
ENSMUSG00000026853	12908	Crat	protein_coding	MGI Symbol	carnitine acetyltransferase [Source:MGI Symbol;Acc:MGI:109501]	-2.1207	-1.08454	2.09955	20.3055	6.6011e-06	0.00030944
ENSMUSG00000035778	14594	Ggta1	protein_coding	MGI Symbol	glycoprotein galactosyltransferase alpha 1, 3 [Source:MGI Symbol;Acc:MGI:95704]	2.65487	1.40864	1.21241	20.3062	6.5987e-06	0.00030944
ENSMUSG00000058145	233332	Adamts17	protein_coding	MGI Symbol	a disintegrin-like and metallopeptidase (reprolysin type) with thrombospondin type 1 motif, 17 [Source:MGI Symbol;Acc:MGI:3588195]	2.78499	1.47767	0.425713	20.3073	6.5947e-06	0.00030944
ENSMUSG00000083161	NA	Gm11427	unprocessed_pseudogene	MGI Symbol	predicted gene 11427 [Source:MGI Symbol;Acc:MGI:3651774]	-3.69573	-1.88586	2.19518	20.3176	6.5593e-06	0.00030944
ENSMUSG00000093622	NA	Gm20703	antisense	MGI Symbol	predicted gene 20703 [Source:MGI Symbol;Acc:MGI:5313150]	7.599	2.92581	-2.13404	20.3129	6.5756e-06	0.00030944
ENSMUSG00000028414	246179	Fktn	protein_coding	MGI Symbol	fukutin [Source:MGI Symbol;Acc:MGI:2179507]	2.0915	1.06454	3.46591	20.2937	6.6418e-06	0.0003108
ENSMUSG00000023951	22339	Vegfa	protein_coding	MGI Symbol	vascular endothelial growth factor A [Source:MGI Symbol;Acc:MGI:103178]	3.57953	1.83977	2.18605	20.279	6.693e-06	0.00031265
ENSMUSG00000024423	16210	Impact	protein_coding	MGI Symbol	impact, RWD domain protein [Source:MGI Symbol;Acc:MGI:1098233]	2.04537	1.03236	3.65449	20.2523	6.7872e-06	0.00031618
ENSMUSG00000042988	77583	Notum	protein_coding	MGI Symbol	notum pectinacetylesterase homolog (Drosophila) [Source:MGI Symbol;Acc:MGI:1924833]	-14.3402	-3.84199	-0.394941	20.2509	6.7922e-06	0.00031618
ENSMUSG00000026766	109129	Mmadhc	protein_coding	MGI Symbol	methylmalonic aciduria (cobalamin deficiency) cblD type, with homocystinuria [Source:MGI Symbol;Acc:MGI:1923786]	-2.25976	-1.17617	4.40282	20.23	6.8668e-06	0.0003191
ENSMUSG00000026831	69327	1700007K13Rik	protein_coding	MGI Symbol	RIKEN cDNA 1700007K13 gene [Source:MGI Symbol;Acc:MGI:1916577]	-3.66532	-1.87394	-0.347519	20.2257	6.8821e-06	0.00031926
ENSMUSG00000086212	NA	Mkln1os	lincRNA	MGI Symbol	muskelin 1, intracellular mediator containing kelch motifs, opposite strand [Source:MGI Symbol;Acc:MGI:3651306]	4.13125	2.04658	-0.904902	20.203	6.9644e-06	0.00032251
ENSMUSG00000008958	21427	Vps72	protein_coding	MGI Symbol	vacuolar protein sorting 72 (yeast) [Source:MGI Symbol;Acc:MGI:1202305]	-2.368	-1.24367	3.28483	20.1387	7.2026e-06	0.00033296
ENSMUSG00000026814	13805	Eng	protein_coding	MGI Symbol	endoglin [Source:MGI Symbol;Acc:MGI:95392]	3.00293	1.58637	1.88442	20.1241	7.2578e-06	0.00033494
ENSMUSG00000014606	67863	Slc25a11	protein_coding	MGI Symbol	solute carrier family 25 (mitochondrial carrier oxoglutarate carrier), member 11 [Source:MGI Symbol;Acc:MGI:1915113]	-2.32178	-1.21523	5.1678	20.1042	7.3337e-06	0.00033785
ENSMUSG00000015533	16398	Itga2	protein_coding	MGI Symbol	integrin alpha 2 [Source:MGI Symbol;Acc:MGI:96600]	-2.45289	-1.29448	2.17129	20.0971	7.3609e-06	0.00033852
ENSMUSG00000020230	15468	Prmt2	protein_coding	MGI Symbol	protein arginine N-methyltransferase 2 [Source:MGI Symbol;Acc:MGI:1316652]	-3.02673	-1.59776	2.88494	20.0293	7.6264e-06	0.00034953
ENSMUSG00000032125	74144	Robo4	protein_coding	MGI Symbol	roundabout homolog 4 (Drosophila) [Source:MGI Symbol;Acc:MGI:1921394]	3.55072	1.82811	0.644464	20.0142	7.6871e-06	0.00035171
ENSMUSG00000086013	NA	Gm15706	lincRNA	MGI Symbol	predicted gene 15706 [Source:MGI Symbol;Acc:MGI:3783146]	-2.07717	-1.05462	2.06048	19.9846	7.8066e-06	0.00035657
ENSMUSG00000015843	20183	Rxrg	protein_coding	MGI Symbol	retinoid X receptor gamma [Source:MGI Symbol;Acc:MGI:98216]	-2.7017	-1.43387	2.25804	19.9775	7.8361e-06	0.00035713
ENSMUSG00000022454	54003	Nell2	protein_coding	MGI Symbol	NEL-like 2 [Source:MGI Symbol;Acc:MGI:1858510]	-2.56812	-1.36071	1.83167	19.9751	7.8456e-06	0.00035713
ENSMUSG00000030282	12764	Cmas	protein_coding	MGI Symbol	cytidine monophospho-N-acetylneuraminic acid synthetase [Source:MGI Symbol;Acc:MGI:1337124]	2.18948	1.13059	2.73188	19.9678	7.8757e-06	0.00035789
ENSMUSG00000030980	66356	Knop1	protein_coding	MGI Symbol	lysine rich nucleolar protein 1 [Source:MGI Symbol;Acc:MGI:1913606]	2.06011	1.04272	5.07833	19.948	7.9577e-06	0.000361
ENSMUSG00000067889	20743	Sptbn2	protein_coding	MGI Symbol	spectrin beta, non-erythrocytic 2 [Source:MGI Symbol;Acc:MGI:1313261]	2.5526	1.35197	5.01568	19.928	8.0415e-06	0.00036418
ENSMUSG00000028167	69772	Bdh2	protein_coding	MGI Symbol	3-hydroxybutyrate dehydrogenase, type 2 [Source:MGI Symbol;Acc:MGI:1917022]	-4.86814	-2.28337	0.749602	19.9119	8.1094e-06	0.00036597
ENSMUSG00000032076	54725	Cadm1	protein_coding	MGI Symbol	cell adhesion molecule 1 [Source:MGI Symbol;Acc:MGI:1889272]	-2.03519	-1.02516	7.25137	19.9089	8.122e-06	0.00036597
ENSMUSG00000063524	13806	Eno1	protein_coding	MGI Symbol	enolase 1, alpha non-neuron [Source:MGI Symbol;Acc:MGI:95393]	-2.22874	-1.15623	6.24674	19.9131	8.1044e-06	0.00036597
ENSMUSG00000064147	442827	Rab44	protein_coding	MGI Symbol	RAB44, member RAS oncogene family [Source:MGI Symbol;Acc:MGI:3045302]	-16.9515	-4.08334	-0.862914	19.8424	8.4099e-06	0.0003783
ENSMUSG00000039349	226777	C130074G19Rik	protein_coding	MGI Symbol	RIKEN cDNA C130074G19 gene [Source:MGI Symbol;Acc:MGI:2444831]	4.33394	2.11568	0.430432	19.8317	8.457e-06	0.00037978
ENSMUSG00000053094	71667	Tmem248	protein_coding	MGI Symbol	transmembrane protein 248 [Source:MGI Symbol;Acc:MGI:1918917]	1.80649	0.85319	2.33451	19.8261	8.4815e-06	0.00038025
ENSMUSG00000060992	56447	Copz1	protein_coding	MGI Symbol	coatomer protein complex, subunit zeta 1 [Source:MGI Symbol;Acc:MGI:1929063]	-2.31379	-1.21026	5.9115	19.7816	8.6814e-06	0.00038856
ENSMUSG00000025795	192678	Rassf3	protein_coding	MGI Symbol	Ras association (RalGDS/AF-6) domain family member 3 [Source:MGI Symbol;Acc:MGI:2179722]	3.0659	1.61631	2.72406	19.7699	8.7348e-06	0.00039029
ENSMUSG00000024388	17922	Myo7b	protein_coding	MGI Symbol	myosin VIIB [Source:MGI Symbol;Acc:MGI:107709]	-2.82304	-1.49725	3.74532	19.7309	8.915e-06	0.00039768
ENSMUSG00000065922	NA	n-R5-8s1	rRNA	MGI Symbol	nuclear encoded rRNA 5.8S 1 [Source:MGI Symbol;Acc:MGI:4421735]	4.86729	2.28312	3.00793	19.7162	8.9837e-06	0.00040008
ENSMUSG00000061755	665775	Bod1l	protein_coding	MGI Symbol	biorientation of chromosomes in cell division 1-like [Source:MGI Symbol;Acc:MGI:2444804]	2.11797	1.08268	3.70657	19.7034	9.0442e-06	0.0004021
ENSMUSG00000057074	12623	Ces1g	protein_coding	MGI Symbol	carboxylesterase 1G [Source:MGI Symbol;Acc:MGI:88378]	54.8439	5.77726	-2.4703	19.6926	9.0953e-06	0.0004037
ENSMUSG00000057411	214917	Fam173a	protein_coding	MGI Symbol	family with sequence similarity 173, member A [Source:MGI Symbol;Acc:MGI:2384888]	-1.85044	-0.88787	3.83676	19.6583	9.2601e-06	0.00041033
ENSMUSG00000019970	20393	Sgk1	protein_coding	MGI Symbol	serum/glucocorticoid regulated kinase 1 [Source:MGI Symbol;Acc:MGI:1340062]	-5.58985	-2.48281	2.73636	19.6163	9.4658e-06	0.00041875
ENSMUSG00000009418	215690	Nav1	protein_coding	MGI Symbol	neuron navigator 1 [Source:MGI Symbol;Acc:MGI:2183683]	2.12266	1.08587	3.24983	19.5906	9.5942e-06	0.00042373
ENSMUSG00000003464	19298	Pex19	protein_coding	MGI Symbol	peroxisomal biogenesis factor 19 [Source:MGI Symbol;Acc:MGI:1334458]	-2.18656	-1.12866	4.66893	19.5627	9.7352e-06	0.00042925
ENSMUSG00000033998	16525	Kcnk1	protein_coding	MGI Symbol	potassium channel, subfamily K, member 1 [Source:MGI Symbol;Acc:MGI:109322]	-3.25729	-1.70367	1.72538	19.5438	9.8319e-06	0.0004328
ENSMUSG00000068874	20341	Selenbp1	protein_coding	MGI Symbol	selenium binding protein 1 [Source:MGI Symbol;Acc:MGI:96825]	-3.73682	-1.90181	1.24946	19.5205	9.9528e-06	0.0004374
ENSMUSG00000029708	74375	Gcc1	protein_coding	MGI Symbol	golgi coiled coil 1 [Source:MGI Symbol;Acc:MGI:1921625]	2.96315	1.56713	0.800663	19.5145	9.9841e-06	0.00043806
ENSMUSG00000025359	20431	Pmel	protein_coding	MGI Symbol	premelanosome protein [Source:MGI Symbol;Acc:MGI:98301]	-3.75611	-1.90924	2.63176	19.5107	1.0004e-05	0.0004382
ENSMUSG00000097430	NA	Gm10544	processed_transcript	MGI Symbol	predicted gene 10544 [Source:MGI Symbol;Acc:MGI:3642892]	-3.31544	-1.7292	0.61915	19.499	1.0065e-05	0.00044017
ENSMUSG00000045193	12696	Cirbp	protein_coding	MGI Symbol	cold inducible RNA binding protein [Source:MGI Symbol;Acc:MGI:893588]	-3.05301	-1.61023	4.48623	19.4913	1.0106e-05	0.00044051
ENSMUSG00000074283	56869	Zfp109	protein_coding	MGI Symbol	zinc finger protein 109 [Source:MGI Symbol;Acc:MGI:1929099]	-6.26294	-2.64684	-0.175118	19.4939	1.0092e-05	0.00044051
ENSMUSG00000046675	320351	Tmem251	protein_coding	MGI Symbol	transmembrane protein 251 [Source:MGI Symbol;Acc:MGI:2443862]	1.94929	0.96295	2.23232	19.4821	1.0155e-05	0.00044191
ENSMUSG00000019894	103098	Slc6a15	protein_coding	MGI Symbol	solute carrier family 6 (neurotransmitter transporter), member 15 [Source:MGI Symbol;Acc:MGI:2143484]	-2.39634	-1.26083	1.62903	19.4451	1.0353e-05	0.00044836
ENSMUSG00000064360	17718	mt-Nd3	protein_coding	MGI Symbol	mitochondrially encoded NADH dehydrogenase 3 [Source:MGI Symbol;Acc:MGI:102499]	-5.4628	-2.44964	-0.225661	19.4494	1.033e-05	0.00044836
ENSMUSG00000070348	12443	Ccnd1	protein_coding	MGI Symbol	cyclin D1 [Source:MGI Symbol;Acc:MGI:88313]	-2.11654	-1.08171	5.24555	19.4479	1.0338e-05	0.00044836
ENSMUSG00000020154	19263	Ptprb	protein_coding	MGI Symbol	protein tyrosine phosphatase, receptor type, B [Source:MGI Symbol;Acc:MGI:97809]	2.84978	1.51085	2.21779	19.387	1.0673e-05	0.00046147
ENSMUSG00000036093	75423	Arl5a	protein_coding	MGI Symbol	ADP-ribosylation factor-like 5A [Source:MGI Symbol;Acc:MGI:1922673]	-2.52127	-1.33415	4.09399	19.3838	1.0691e-05	0.0004615
ENSMUSG00000097775	NA	4931440J10Rik	lincRNA	MGI Symbol	RIKEN cDNA 4931440J10 gene [Source:MGI Symbol;Acc:MGI:1918250]	-62.9276	-5.97562	-1.89111	19.3343	1.0972e-05	0.00047284
ENSMUSG00000020646	67216	Mboat2	protein_coding	MGI Symbol	membrane bound O-acyltransferase domain containing 2 [Source:MGI Symbol;Acc:MGI:1914466]	-2.45477	-1.29559	3.66177	19.3008	1.1166e-05	0.00048043
ENSMUSG00000039518	386463	Cdsn	protein_coding	MGI Symbol	corneodesmosin [Source:MGI Symbol;Acc:MGI:3505689]	15.1361	3.91992	-1.54057	19.278	1.13e-05	0.00048465
ENSMUSG00000091732	NA	Gm17541	protein_coding	MGI Symbol	predicted gene, 17541 [Source:MGI Symbol;Acc:MGI:4937175]	-10.4957	-3.39173	-1.62951	19.2788	1.1295e-05	0.00048465
ENSMUSG00000095306	NA	Gm21807	lincRNA	MGI Symbol	predicted gene, 21807 [Source:MGI Symbol;Acc:MGI:5433971]	13.6872	3.77476	-2.01178	19.2523	1.1453e-05	0.00049043
ENSMUSG00000019986	52906	Ahi1	protein_coding	MGI Symbol	Abelson helper integration site 1 [Source:MGI Symbol;Acc:MGI:87971]	2.08476	1.05988	4.46225	19.1995	1.1774e-05	0.00050338
ENSMUSG00000030451	15204	Herc2	protein_coding	MGI Symbol	hect (homologous to the E6-AP (UBE3A) carboxyl terminus) domain and RCC1 (CHC1)-like domain (RLD) 2 [Source:MGI Symbol;Acc:MGI:103234]	2.11612	1.08142	3.66391	19.1739	1.1934e-05	0.00050937
ENSMUSG00000037958	237859	Ccdc55	protein_coding	MGI Symbol	coiled-coil domain containing 55 [Source:MGI Symbol;Acc:MGI:2144305]	1.80949	0.85558	4.17384	19.1658	1.1984e-05	0.0005107
ENSMUSG00000097810	NA	G730046D07Rik	protein_coding	MGI Symbol	RIKEN cDNA G730046D07 gene [Source:MGI Symbol;Acc:MGI:3642131]	2.38323	1.25292	0.287693	19.1418	1.2136e-05	0.00051636
ENSMUSG00000085255	NA	Taco1os	antisense	MGI Symbol	translational activator of mitochondrially encoded cytochrome c oxidase I, opposite strand [Source:MGI Symbol;Acc:MGI:1915441]	8.5946	3.10343	-1.75155	19.0831	1.2515e-05	0.00053163
ENSMUSG00000024041	12954	Cryaa	protein_coding	MGI Symbol	crystallin, alpha A [Source:MGI Symbol;Acc:MGI:88515]	-2.33267	-1.22198	17.369	19.0749	1.2569e-05	0.00053308
ENSMUSG00000003068	20869	Stk11	protein_coding	MGI Symbol	serine/threonine kinase 11 [Source:MGI Symbol;Acc:MGI:1341870]	2.68077	1.42265	1.9623	19.0491	1.274e-05	0.00053862
ENSMUSG00000048755	223722	Mcat	protein_coding	MGI Symbol	malonyl CoA:ACP acyltransferase (mitochondrial) [Source:MGI Symbol;Acc:MGI:2388651]	2.67996	1.42221	0.817026	19.0497	1.2736e-05	0.00053862
ENSMUSG00000029456	71985	Acad10	protein_coding	MGI Symbol	acyl-Coenzyme A dehydrogenase family, member 10 [Source:MGI Symbol;Acc:MGI:1919235]	2.58883	1.3723	0.995535	18.9892	1.3146e-05	0.00055492
ENSMUSG00000033253	230676	Szt2	protein_coding	MGI Symbol	seizure threshold 2 [Source:MGI Symbol;Acc:MGI:3033336]	2.62564	1.39267	1.67276	18.9792	1.3215e-05	0.00055694
ENSMUSG00000006586	12395	Runx1t1	protein_coding	MGI Symbol	runt-related transcription factor 1; translocated to, 1 (cyclin D-related) [Source:MGI Symbol;Acc:MGI:104793]	-2.06005	-1.04268	2.89949	18.9187	1.3641e-05	0.00057219
ENSMUSG00000038555	225362	Reep2	protein_coding	MGI Symbol	receptor accessory protein 2 [Source:MGI Symbol;Acc:MGI:2385070]	-1.93728	-0.95403	4.60052	18.9207	1.3626e-05	0.00057219
ENSMUSG00000057649	105246	Brd9	protein_coding	MGI Symbol	bromodomain containing 9 [Source:MGI Symbol;Acc:MGI:2145317]	2.23538	1.16052	2.89796	18.9205	1.3628e-05	0.00057219
ENSMUSG00000024598	102642295	Fbn2	protein_coding	MGI Symbol	fibrillin 2 [Source:MGI Symbol;Acc:MGI:95490]	-6.76364	-2.7578	3.3176	18.9084	1.3714e-05	0.00057437
ENSMUSG00000024598	14119	Fbn2	protein_coding	MGI Symbol	fibrillin 2 [Source:MGI Symbol;Acc:MGI:95490]	-6.76364	-2.7578	3.3176	18.9084	1.3714e-05	0.00057437
ENSMUSG00000030218	17313	Mgp	protein_coding	MGI Symbol	matrix Gla protein [Source:MGI Symbol;Acc:MGI:96976]	3.80361	1.92737	1.74357	18.8953	1.3809e-05	0.00057654
ENSMUSG00000035891	223753	Cerk	protein_coding	MGI Symbol	ceramide kinase [Source:MGI Symbol;Acc:MGI:2386052]	2.55296	1.35217	3.41362	18.8953	1.3809e-05	0.00057654
ENSMUSG00000032118	235180	Fez1	protein_coding	MGI Symbol	fasciculation and elongation protein zeta 1 (zygin I) [Source:MGI Symbol;Acc:MGI:2670976]	-3.11523	-1.63934	2.84864	18.8511	1.4133e-05	0.00058836
ENSMUSG00000033488	226527	BC026585	protein_coding	MGI Symbol	cDNA sequence BC026585 [Source:MGI Symbol;Acc:MGI:2448516]	-3.10067	-1.63258	1.63912	18.8506	1.4137e-05	0.00058836
ENSMUSG00000020656	195733	Grhl1	protein_coding	MGI Symbol	grainyhead-like 1 (Drosophila) [Source:MGI Symbol;Acc:MGI:2182540]	-4.32578	-2.11296	-0.124345	18.8435	1.4189e-05	0.00058965
ENSMUSG00000033053	67483	1700028P14Rik	protein_coding	MGI Symbol	RIKEN cDNA 1700028P14 gene [Source:MGI Symbol;Acc:MGI:1914733]	-9.58567	-3.26088	-1.09716	18.7939	1.4563e-05	0.00060421
ENSMUSG00000045624	66580	Esf1	protein_coding	MGI Symbol	ESF1, nucleolar pre-rRNA processing protein, homolog (S. cerevisiae) [Source:MGI Symbol;Acc:MGI:1913830]	1.84536	0.8839	4.13092	18.7881	1.4608e-05	0.00060421
ENSMUSG00000048222	100034361	Mfap1b	protein_coding	MGI Symbol	microfibrillar-associated protein 1B [Source:MGI Symbol;Acc:MGI:3694697]	2.41778	1.27368	1.85939	18.7883	1.4606e-05	0.00060421
ENSMUSG00000074211	68332	Sdhaf1	protein_coding	MGI Symbol	succinate dehydrogenase complex assembly factor 1 [Source:MGI Symbol;Acc:MGI:1915582]	3.00409	1.58693	0.647116	18.7596	1.4828e-05	0.00061236
ENSMUSG00000076617	NA	Ighm	IG_C_gene	MGI Symbol	immunoglobulin heavy constant mu [Source:MGI Symbol;Acc:MGI:96448]	-4.38054	-2.13111	0.770882	18.736	1.5012e-05	0.00061901
ENSMUSG00000019362	101966	D8Ertd738e	protein_coding	MGI Symbol	DNA segment, Chr 8, ERATO Doi 738, expressed [Source:MGI Symbol;Acc:MGI:1289231]	1.69354	0.76004	5.88701	18.7237	1.5109e-05	0.00062205
ENSMUSG00000064340	NA	mt-Tl1	Mt_tRNA	MGI Symbol	mitochondrially encoded tRNA leucine 1 [Source:MGI Symbol;Acc:MGI:102482]	-3.07154	-1.61896	0.809053	18.7104	1.5215e-05	0.00062545
ENSMUSG00000034473	317717	Sec22a	protein_coding	MGI Symbol	SEC22 vesicle trafficking protein homolog A (S. cerevisiae) [Source:MGI Symbol;Acc:MGI:2447876]	-2.50533	-1.325	3.15606	18.6863	1.5408e-05	0.00063242
ENSMUSG00000029535	69076	Triap1	protein_coding	MGI Symbol	TP53 regulated inhibitor of apoptosis 1 [Source:MGI Symbol;Acc:MGI:1916326]	-2.97257	-1.57171	2.36092	18.6633	1.5596e-05	0.00063914
ENSMUSG00000022938	52793	Fam3b	protein_coding	MGI Symbol	family with sequence similarity 3, member B [Source:MGI Symbol;Acc:MGI:1270150]	-4.2568	-2.08977	0.766677	18.6599	1.5623e-05	0.00063929
ENSMUSG00000035615	666060	Frmpd1	protein_coding	MGI Symbol	FERM and PDZ domain containing 1 [Source:MGI Symbol;Acc:MGI:2446274]	2.87647	1.5243	0.586782	18.6566	1.565e-05	0.00063941
ENSMUSG00000043801	NA	Oaz1-ps	pseudogene	MGI Symbol	ornithine decarboxylase antizyme 1, pseudogene [Source:MGI Symbol;Acc:MGI:108188]	-3.35951	-1.74825	1.17295	18.645	1.5746e-05	0.00064233
ENSMUSG00000057777	23937	Mab21l2	protein_coding	MGI Symbol	mab-21-like 2 (C. elegans) [Source:MGI Symbol;Acc:MGI:1346022]	-4.52284	-2.17723	2.5514	18.6421	1.577e-05	0.00064234
ENSMUSG00000086727	NA	4931428L18Rik	protein_coding	MGI Symbol	RIKEN cDNA 4931428L18 gene [Source:MGI Symbol;Acc:MGI:1918238]	-13.7578	-3.78218	-1.58368	18.5946	1.6168e-05	0.00065753
ENSMUSG00000003873	12028	Bax	protein_coding	MGI Symbol	BCL2-associated X protein [Source:MGI Symbol;Acc:MGI:99702]	1.75181	0.80885	4.42865	18.5726	1.6355e-05	0.00066376
ENSMUSG00000031073	14170	Fgf15	protein_coding	MGI Symbol	fibroblast growth factor 15 [Source:MGI Symbol;Acc:MGI:1096383]	-6.56539	-2.71488	2.41902	18.5708	1.6371e-05	0.00066376
ENSMUSG00000053898	51798	Ech1	protein_coding	MGI Symbol	enoyl coenzyme A hydratase 1, peroxisomal [Source:MGI Symbol;Acc:MGI:1858208]	-2.08369	-1.05914	4.69591	18.5483	1.6565e-05	0.00067063
ENSMUSG00000020424	71962	Gatsl3	protein_coding	MGI Symbol	GATS protein-like 3 [Source:MGI Symbol;Acc:MGI:1919212]	-3.70869	-1.89091	0.906058	18.5354	1.6678e-05	0.00067418
ENSMUSG00000018765	23879	Fxr2	protein_coding	MGI Symbol	fragile X mental retardation, autosomal homolog 2 [Source:MGI Symbol;Acc:MGI:1346074]	2.42078	1.27547	2.59513	18.5279	1.6743e-05	0.00067478
ENSMUSG00000034993	26949	Vat1	protein_coding	MGI Symbol	vesicle amine transport protein 1 homolog (T californica) [Source:MGI Symbol;Acc:MGI:1349450]	2.57814	1.36633	2.54191	18.5293	1.6731e-05	0.00067478
ENSMUSG00000042015	218460	Wdr41	protein_coding	MGI Symbol	WD repeat domain 41 [Source:MGI Symbol;Acc:MGI:2445123]	1.9959	0.99704	3.45031	18.5189	1.6823e-05	0.00067596
ENSMUSG00000055239	74287	Kcmf1	protein_coding	MGI Symbol	potassium channel modulatory factor 1 [Source:MGI Symbol;Acc:MGI:1921537]	2.20192	1.13876	4.00353	18.5196	1.6816e-05	0.00067596
ENSMUSG00000028217	12557	Cdh17	protein_coding	MGI Symbol	cadherin 17 [Source:MGI Symbol;Acc:MGI:1095414]	-6.04118	-2.59483	-0.895498	18.4913	1.7068e-05	0.00068407
ENSMUSG00000034088	110611	Hdlbp	protein_coding	MGI Symbol	high density lipoprotein (HDL) binding protein [Source:MGI Symbol;Acc:MGI:99256]	1.7636	0.81852	4.77881	18.488	1.7097e-05	0.00068407
ENSMUSG00000053475	21930	Tnfaip6	protein_coding	MGI Symbol	tumor necrosis factor alpha induced protein 6 [Source:MGI Symbol;Acc:MGI:1195266]	-2.71771	-1.44239	3.02578	18.4876	1.7102e-05	0.00068407
ENSMUSG00000017754	18830	Pltp	protein_coding	MGI Symbol	phospholipid transfer protein [Source:MGI Symbol;Acc:MGI:103151]	-4.15716	-2.0556	-0.151522	18.4709	1.7252e-05	0.00068906
ENSMUSG00000025533	109900	Asl	protein_coding	MGI Symbol	argininosuccinate lyase [Source:MGI Symbol;Acc:MGI:88084]	-2.1584	-1.10996	2.7439	18.4262	1.7661e-05	0.00070433
ENSMUSG00000019897	52713	Ccdc59	protein_coding	MGI Symbol	coiled-coil domain containing 59 [Source:MGI Symbol;Acc:MGI:1289302]	1.6803	0.74872	4.91305	18.3946	1.7957e-05	0.00071421
ENSMUSG00000087594	NA	BC039771	processed_transcript	MGI Symbol	cDNA sequence BC039771 [Source:MGI Symbol;Acc:MGI:3040676]	-10.0199	-3.3248	-2.0205	18.394	1.7962e-05	0.00071421
ENSMUSG00000032348	14860	Gsta4	protein_coding	MGI Symbol	glutathione S-transferase, alpha 4 [Source:MGI Symbol;Acc:MGI:1309515]	-2.86712	-1.5196	2.71755	18.3875	1.8023e-05	0.00071558
ENSMUSG00000024096	19765	Ralbp1	protein_coding	MGI Symbol	ralA binding protein 1 [Source:MGI Symbol;Acc:MGI:108466]	2.08302	1.05868	3.08005	18.3443	1.8437e-05	0.00073093
ENSMUSG00000070691	12399	Runx3	protein_coding	MGI Symbol	runt related transcription factor 3 [Source:MGI Symbol;Acc:MGI:102672]	-40.5357	-5.34112	-2.13181	18.332	1.8557e-05	0.00073457
ENSMUSG00000037966	18081	Ninj1	protein_coding	MGI Symbol	ninjurin 1 [Source:MGI Symbol;Acc:MGI:1196617]	-2.23574	-1.16075	3.71818	18.2744	1.9126e-05	0.000756
ENSMUSG00000031505	69225	Carkd	protein_coding	MGI Symbol	carbohydrate kinase domain containing [Source:MGI Symbol;Acc:MGI:1913353]	-2.02521	-1.01807	4.03105	18.2697	1.9174e-05	0.00075675
ENSMUSG00000031026	330627	Trim66	protein_coding	MGI Symbol	tripartite motif-containing 66 [Source:MGI Symbol;Acc:MGI:2152406]	8.63682	3.1105	-2.27109	18.263	1.9241e-05	0.00075828
ENSMUSG00000040612	100039795	Ildr2	protein_coding	MGI Symbol	immunoglobulin-like domain containing receptor 2 [Source:MGI Symbol;Acc:MGI:1196370]	-2.74122	-1.45482	1.45922	18.2489	1.9384e-05	0.00076279
ENSMUSG00000039148	20227	Sart1	protein_coding	MGI Symbol	squamous cell carcinoma antigen recognized by T cells 1 [Source:MGI Symbol;Acc:MGI:1309453]	2.34708	1.23087	2.67411	18.2224	1.9655e-05	0.00077121
ENSMUSG00000039474	22393	Wfs1	protein_coding	MGI Symbol	Wolfram syndrome 1 homolog (human) [Source:MGI Symbol;Acc:MGI:1328355]	2.12918	1.0903	1.8258	18.223	1.9649e-05	0.00077121
ENSMUSG00000014402	22088	Tsg101	protein_coding	MGI Symbol	tumor susceptibility gene 101 [Source:MGI Symbol;Acc:MGI:106581]	-2.07507	-1.05316	6.10969	18.2124	1.9759e-05	0.00077412
ENSMUSG00000024925	68209	Rnaseh2c	protein_coding	MGI Symbol	ribonuclease H2, subunit C [Source:MGI Symbol;Acc:MGI:1915459]	-1.87312	-0.90544	2.82517	18.1414	2.051e-05	0.00080237
ENSMUSG00000079020	106068	Slc45a4	protein_coding	MGI Symbol	solute carrier family 45, member 4 [Source:MGI Symbol;Acc:MGI:2146236]	2.39798	1.26182	0.547518	18.1344	2.0585e-05	0.00080413
ENSMUSG00000026617	23827	Bpnt1	protein_coding	MGI Symbol	bisphosphate 3'-nucleotidase 1 [Source:MGI Symbol;Acc:MGI:1338800]	-2.32258	-1.21573	4.50934	18.1132	2.0815e-05	0.00081147
ENSMUSG00000044562	69903	Rasip1	protein_coding	MGI Symbol	Ras interacting protein 1 [Source:MGI Symbol;Acc:MGI:1917153]	2.75126	1.46009	0.784721	18.1115	2.0833e-05	0.00081147
ENSMUSG00000028447	53598	Dctn3	protein_coding	MGI Symbol	dynactin 3 [Source:MGI Symbol;Acc:MGI:1859251]	-2.10252	-1.07212	5.55191	18.0859	2.1116e-05	0.00082128
ENSMUSG00000020224	66225	Llph	protein_coding	MGI Symbol	LLP homolog, long-term synaptic facilitation (Aplysia) [Source:MGI Symbol;Acc:MGI:1913475]	1.95563	0.96763	2.07073	18.0618	2.1385e-05	0.00083052
ENSMUSG00000035325	69162	Sec31a	protein_coding	MGI Symbol	Sec31 homolog A (S. cerevisiae) [Source:MGI Symbol;Acc:MGI:1916412]	1.88509	0.91463	4.70407	18.0565	2.1444e-05	0.00083162
ENSMUSG00000006095	66411	Tbcb	protein_coding	MGI Symbol	tubulin folding cofactor B [Source:MGI Symbol;Acc:MGI:1913661]	-2.14664	-1.10208	7.21646	18.047	2.1552e-05	0.00083461
ENSMUSG00000027349	68215	Fam98b	protein_coding	MGI Symbol	family with sequence similarity 98, member B [Source:MGI Symbol;Acc:MGI:1915465]	1.9808	0.98608	2.03931	18.0414	2.1616e-05	0.00083585
ENSMUSG00000015095	30839	Fbxw5	protein_coding	MGI Symbol	F-box and WD-40 domain protein 5 [Source:MGI Symbol;Acc:MGI:1354731]	-2.07026	-1.04981	3.19169	18.0304	2.1741e-05	0.00083946
ENSMUSG00000086144	NA	Gm11379	antisense	MGI Symbol	predicted gene 11379 [Source:MGI Symbol;Acc:MGI:3650783]	-32.0691	-5.00311	-1.49253	18.0249	2.1803e-05	0.00084066
ENSMUSG00000004891	18008	Nes	protein_coding	MGI Symbol	nestin [Source:MGI Symbol;Acc:MGI:101784]	2.61375	1.38612	1.87662	18.0095	2.1981e-05	0.00084412
ENSMUSG00000006360	12925	Crip1	protein_coding	MGI Symbol	cysteine-rich protein 1 (intestinal) [Source:MGI Symbol;Acc:MGI:88501]	2.89363	1.53288	1.68834	18.0087	2.199e-05	0.00084412
ENSMUSG00000022756	224022	Slc7a4	protein_coding	MGI Symbol	solute carrier family 7 (cationic amino acid transporter, y+ system), member 4 [Source:MGI Symbol;Acc:MGI:2146512]	-2.67343	-1.41869	2.82963	18.0062	2.2019e-05	0.00084412
ENSMUSG00000028737	212647	Aldh4a1	protein_coding	MGI Symbol	aldehyde dehydrogenase 4 family, member A1 [Source:MGI Symbol;Acc:MGI:2443883]	2.18819	1.12974	0.618624	18.0072	2.2007e-05	0.00084412
ENSMUSG00000078932	NA	CN725425	protein_coding	MGI Symbol	cDNA sequence CN725425 [Source:MGI Symbol;Acc:MGI:3613655]	-34.7529	-5.11906	-2.34278	17.9802	2.2321e-05	0.00085447
ENSMUSG00000031239	16431	Itm2a	protein_coding	MGI Symbol	integral membrane protein 2A [Source:MGI Symbol;Acc:MGI:107706]	-3.97546	-1.99112	3.57285	17.9412	2.2783e-05	0.00087092
ENSMUSG00000050217	266744	Lgsn	protein_coding	MGI Symbol	lengsin, lens protein with glutamine synthetase domain [Source:MGI Symbol;Acc:MGI:2672844]	-2.41264	-1.27061	9.83185	17.9369	2.2835e-05	0.00087164
ENSMUSG00000026740	13418	Dnajc1	protein_coding	MGI Symbol	DnaJ (Hsp40) homolog, subfamily C, member 1 [Source:MGI Symbol;Acc:MGI:103268]	1.82025	0.86414	3.71813	17.9189	2.3052e-05	0.00087866
ENSMUSG00000044408	104725	Sptssa	protein_coding	MGI Symbol	serine palmitoyltransferase, small subunit A [Source:MGI Symbol;Acc:MGI:1913399]	-2.15199	-1.10567	5.106	17.8969	2.3321e-05	0.00088748
ENSMUSG00000082987	NA	Rps13-ps6	processed_pseudogene	MGI Symbol	ribosomal protein S13, pseudogene 6 [Source:MGI Symbol;Acc:MGI:3650996]	-7.44633	-2.89653	0.295756	17.8945	2.335e-05	0.00088748
ENSMUSG00000087385	433752	AA415398	protein_coding	MGI Symbol	expressed sequence AA415398 [Source:MGI Symbol;Acc:MGI:3035485]	3.37211	1.75365	-0.167145	17.8913	2.3388e-05	0.0008877
ENSMUSG00000031889	234678	D230025D16Rik	protein_coding	MGI Symbol	RIKEN cDNA D230025D16 gene [Source:MGI Symbol;Acc:MGI:2443049]	-2.59066	-1.37332	1.8477	17.8838	2.3481e-05	0.00088995
ENSMUSG00000036596	242939	Cpz	protein_coding	MGI Symbol	carboxypeptidase Z [Source:MGI Symbol;Acc:MGI:88487]	-2.20347	-1.13978	2.76828	17.8624	2.3746e-05	0.00089872
ENSMUSG00000039601	53901	Rcan2	protein_coding	MGI Symbol	regulator of calcineurin 2 [Source:MGI Symbol;Acc:MGI:1858219]	1.88024	0.91092	5.00089	17.8594	2.3785e-05	0.0008989
ENSMUSG00000042354	30877	Gnl3	protein_coding	MGI Symbol	guanine nucleotide binding protein-like 3 (nucleolar) [Source:MGI Symbol;Acc:MGI:1353651]	1.91794	0.93956	3.99346	17.8457	2.3956e-05	0.00090412
ENSMUSG00000021884	56794	Hacl1	protein_coding	MGI Symbol	2-hydroxyacyl-CoA lyase 1 [Source:MGI Symbol;Acc:MGI:1929657]	-3.29263	-1.71924	2.35846	17.8222	2.4253e-05	0.00091403
ENSMUSG00000025656	236915	Arhgef9	protein_coding	MGI Symbol	CDC42 guanine nucleotide exchange factor (GEF) 9 [Source:MGI Symbol;Acc:MGI:2442233]	-2.15059	-1.10473	2.11224	17.8171	2.4318e-05	0.00091519
ENSMUSG00000098624	NA	Mir7036	miRNA	MGI Symbol	microRNA 7036 [Source:MGI Symbol;Acc:MGI:5531355]	11.8212	3.56331	-2.94729	17.8037	2.4491e-05	0.00092037
ENSMUSG00000021731	59054	Mrps30	protein_coding	MGI Symbol	mitochondrial ribosomal protein S30 [Source:MGI Symbol;Acc:MGI:1926237]	2.59722	1.37697	1.27984	17.7743	2.4872e-05	0.00093078
ENSMUSG00000022744	224250	Cldnd1	protein_coding	MGI Symbol	claudin domain containing 1 [Source:MGI Symbol;Acc:MGI:2447860]	-2.42876	-1.28022	3.25088	17.7769	2.4839e-05	0.00093078
ENSMUSG00000008859	56044	Rala	protein_coding	MGI Symbol	v-ral simian leukemia viral oncogene homolog A (ras related) [Source:MGI Symbol;Acc:MGI:1927243]	2.40219	1.26435	4.20913	17.7576	2.5091e-05	0.00093767
ENSMUSG00000007987	67286	Ift22	protein_coding	MGI Symbol	intraflagellar transport 22 [Source:MGI Symbol;Acc:MGI:1914536]	-2.20065	-1.13793	3.10775	17.7476	2.5224e-05	0.00094071
ENSMUSG00000034324	208213	Tmem132c	protein_coding	MGI Symbol	transmembrane protein 132C [Source:MGI Symbol;Acc:MGI:2443061]	-9.06546	-3.18038	-0.633275	17.7435	2.5278e-05	0.00094071
ENSMUSG00000042502	70233	Cd2bp2	protein_coding	MGI Symbol	CD2 antigen (cytoplasmic tail) binding protein 2 [Source:MGI Symbol;Acc:MGI:1917483]	1.68057	0.74895	3.24507	17.7452	2.5255e-05	0.00094071
ENSMUSG00000024513	17191	Mbd2	protein_coding	MGI Symbol	methyl-CpG binding domain protein 2 [Source:MGI Symbol;Acc:MGI:1333813]	2.51209	1.32889	2.74492	17.7233	2.5548e-05	0.00094944
ENSMUSG00000030555	67009	Ttc23	protein_coding	MGI Symbol	tetratricopeptide repeat domain 23 [Source:MGI Symbol;Acc:MGI:1914259]	-1.94829	-0.96221	3.20815	17.6983	2.5886e-05	0.00096064
ENSMUSG00000020225	68212	Tmbim4	protein_coding	MGI Symbol	transmembrane BAX inhibitor motif containing 4 [Source:MGI Symbol;Acc:MGI:1915462]	-2.00372	-1.00268	5.75439	17.6861	2.6053e-05	0.00096551
ENSMUSG00000020023	319880	Tmcc3	protein_coding	MGI Symbol	transmembrane and coiled coil domains 3 [Source:MGI Symbol;Acc:MGI:2442900]	1.86786	0.90139	3.43881	17.6804	2.6131e-05	0.00096573
ENSMUSG00000061689	228836	Dlgap4	protein_coding	MGI Symbol	discs, large homolog-associated protein 4 (Drosophila) [Source:MGI Symbol;Acc:MGI:2138865]	-1.68582	-0.75345	4.70902	17.6814	2.6117e-05	0.00096573
ENSMUSG00000023286	140499	Ube2j2	protein_coding	MGI Symbol	ubiquitin-conjugating enzyme E2J 2 [Source:MGI Symbol;Acc:MGI:2153608]	2.29881	1.20089	1.85102	17.6708	2.6263e-05	0.00096791
ENSMUSG00000037415	74334	Ranbp10	protein_coding	MGI Symbol	RAN binding protein 10 [Source:MGI Symbol;Acc:MGI:1921584]	1.99942	0.99958	1.41636	17.6712	2.6257e-05	0.00096791
ENSMUSG00000009291	108705	Pttg1ip	protein_coding	MGI Symbol	pituitary tumor-transforming 1 interacting protein [Source:MGI Symbol;Acc:MGI:2652132]	-2.58935	-1.37259	3.25459	17.6613	2.6394e-05	0.00097142
ENSMUSG00000022771	66053	Ppil2	protein_coding	MGI Symbol	peptidylprolyl isomerase (cyclophilin)-like 2 [Source:MGI Symbol;Acc:MGI:2447857]	-2.00586	-1.00422	3.64859	17.6546	2.6487e-05	0.00097351
ENSMUSG00000021567	72293	Nkd2	protein_coding	MGI Symbol	naked cuticle 2 homolog (Drosophila) [Source:MGI Symbol;Acc:MGI:1919543]	-3.81497	-1.93167	1.46503	17.6336	2.6782e-05	0.00098188
ENSMUSG00000025465	93747	Echs1	protein_coding	MGI Symbol	enoyl Coenzyme A hydratase, short chain, 1, mitochondrial [Source:MGI Symbol;Acc:MGI:2136460]	-2.21559	-1.14769	4.42377	17.6331	2.6789e-05	0.00098188
ENSMUSG00000028370	18491	Pappa	protein_coding	MGI Symbol	pregnancy-associated plasma protein A [Source:MGI Symbol;Acc:MGI:97479]	-2.57344	-1.3637	4.30948	17.6282	2.6857e-05	0.00098305
ENSMUSG00000025364	18813	Pa2g4	protein_coding	MGI Symbol	proliferation-associated 2G4 [Source:MGI Symbol;Acc:MGI:894684]	-1.93695	-0.95379	5.78951	17.6214	2.6953e-05	0.00098522
ENSMUSG00000026764	16574	Kif5c	protein_coding	MGI Symbol	kinesin family member 5C [Source:MGI Symbol;Acc:MGI:1098269]	1.68387	0.75178	3.92983	17.616	2.703e-05	0.00098544
ENSMUSG00000041703	65100	Zic5	protein_coding	MGI Symbol	zinc finger protein of the cerebellum 5 [Source:MGI Symbol;Acc:MGI:1929518]	-7.11547	-2.83096	0.243343	17.6158	2.7033e-05	0.00098544
ENSMUSG00000035569	77087	Ankrd11	protein_coding	MGI Symbol	ankyrin repeat domain 11 [Source:MGI Symbol;Acc:MGI:1924337]	1.89849	0.92485	4.36675	17.608	2.7145e-05	0.00098816
ENSMUSG00000016087	14247	Fli1	protein_coding	MGI Symbol	Friend leukemia integration 1 [Source:MGI Symbol;Acc:MGI:95554]	3.23878	1.69545	1.41314	17.601	2.7245e-05	0.00099046
ENSMUSG00000009687	18301	Fxyd5	protein_coding	MGI Symbol	FXYD domain-containing ion transport regulator 5 [Source:MGI Symbol;Acc:MGI:1201785]	2.62099	1.39011	1.10968	17.5941	2.7344e-05	0.0009927
ENSMUSG00000013622	381629	Atraid	protein_coding	MGI Symbol	all-trans retinoic acid induced differentiation factor [Source:MGI Symbol;Acc:MGI:1918918]	-2.19491	-1.13416	5.05619	17.5765	2.7598e-05	0.0010006
ENSMUSG00000022175	65107	Lrp10	protein_coding	MGI Symbol	low-density lipoprotein receptor-related protein 10 [Source:MGI Symbol;Acc:MGI:1929480]	2.41459	1.27178	2.04389	17.5731	2.7648e-05	0.0010006
ENSMUSG00000048572	226040	Tmem252	protein_coding	MGI Symbol	transmembrane protein 252 [Source:MGI Symbol;Acc:MGI:3583948]	2.36739	1.2433	2.73371	17.5712	2.7674e-05	0.0010006
ENSMUSG00000007411	17169	Mark3	protein_coding	MGI Symbol	MAP/microtubule affinity regulating kinase 3 [Source:MGI Symbol;Acc:MGI:1341865]	2.23937	1.16309	4.06679	17.5588	2.7856e-05	0.0010058
ENSMUSG00000091351	NA	Gm17135	antisense	MGI Symbol	predicted gene 17135 [Source:MGI Symbol;Acc:MGI:4937962]	-2.92156	-1.54674	1.74993	17.5527	2.7945e-05	0.0010077
ENSMUSG00000033707	223665	Lrrc24	protein_coding	MGI Symbol	leucine rich repeat containing 24 [Source:MGI Symbol;Acc:MGI:3605040]	2.35665	1.23674	0.62085	17.5402	2.8129e-05	0.0010129
ENSMUSG00000033707	378937	Lrrc24	protein_coding	MGI Symbol	leucine rich repeat containing 24 [Source:MGI Symbol;Acc:MGI:3605040]	2.35665	1.23674	0.62085	17.5402	2.8129e-05	0.0010129
ENSMUSG00000015478	54197	Rnf5	protein_coding	MGI Symbol	ring finger protein 5 [Source:MGI Symbol;Acc:MGI:1860076]	-2.34795	-1.2314	2.64851	17.5326	2.8242e-05	0.0010157
ENSMUSG00000021621	69085	Zcchc9	protein_coding	MGI Symbol	zinc finger, CCHC domain containing 9 [Source:MGI Symbol;Acc:MGI:1916335]	1.9003	0.92623	3.06328	17.5269	2.8327e-05	0.0010173
ENSMUSG00000003099	19060	Ppp5c	protein_coding	MGI Symbol	protein phosphatase 5, catalytic subunit [Source:MGI Symbol;Acc:MGI:102666]	-1.99026	-0.99296	3.52975	17.5219	2.8402e-05	0.0010187
ENSMUSG00000031665	58198	Sall1	protein_coding	MGI Symbol	sal-like 1 (Drosophila) [Source:MGI Symbol;Acc:MGI:1889585]	2.13634	1.09514	3.55453	17.5171	2.8474e-05	0.0010199
ENSMUSG00000024987	13082	Cyp26a1	protein_coding	MGI Symbol	cytochrome P450, family 26, subfamily a, polypeptide 1 [Source:MGI Symbol;Acc:MGI:1096359]	-3.31627	-1.72956	0.67723	17.4888	2.89e-05	0.0010328
ENSMUSG00000045594	12091	Glb1	protein_coding	MGI Symbol	galactosidase, beta 1 [Source:MGI Symbol;Acc:MGI:88151]	-2.12299	-1.0861	3.42448	17.488	2.8913e-05	0.0010328
ENSMUSG00000025485	101489	Ric8	protein_coding	MGI Symbol	resistance to inhibitors of cholinesterase 8 homolog (C. elegans) [Source:MGI Symbol;Acc:MGI:2141866]	-1.99547	-0.99673	2.83425	17.4844	2.8968e-05	0.0010334
ENSMUSG00000021549	218397	Rasa1	protein_coding	MGI Symbol	RAS p21 protein activator 1 [Source:MGI Symbol;Acc:MGI:97860]	2.07426	1.0526	3.83621	17.4684	2.9213e-05	0.0010382
ENSMUSG00000022033	52033	Pbk	protein_coding	MGI Symbol	PDZ binding kinase [Source:MGI Symbol;Acc:MGI:1289156]	-2.45085	-1.29328	3.01491	17.4686	2.9209e-05	0.0010382
ENSMUSG00000032261	212531	Sh3bgrl2	protein_coding	MGI Symbol	SH3 domain binding glutamic acid-rich protein like 2 [Source:MGI Symbol;Acc:MGI:1915350]	-2.12777	-1.08934	2.44233	17.4664	2.9243e-05	0.0010382
ENSMUSG00000034911	234395	Ushbp1	protein_coding	MGI Symbol	Usher syndrome 1C binding protein 1 [Source:MGI Symbol;Acc:MGI:1922920]	3.38693	1.75998	-0.502051	17.4654	2.9258e-05	0.0010382
ENSMUSG00000039236	57444	Isg20	protein_coding	MGI Symbol	interferon-stimulated protein [Source:MGI Symbol;Acc:MGI:1928895]	7.53366	2.91335	-0.552392	17.4625	2.9303e-05	0.0010384
ENSMUSG00000039563	NA	2210406O10Rik	lincRNA	MGI Symbol	RIKEN cDNA 2210406O10 gene [Source:MGI Symbol;Acc:MGI:1923960]	4.23027	2.08075	-1.05934	17.4501	2.9495e-05	0.0010439
ENSMUSG00000038894	384783	Irs2	protein_coding	MGI Symbol	insulin receptor substrate 2 [Source:MGI Symbol;Acc:MGI:109334]	2.63774	1.3993	1.46084	17.4405	2.9644e-05	0.0010463
ENSMUSG00000074280	NA	Gm6166	pseudogene	MGI Symbol	predicted gene 6166 [Source:MGI Symbol;Acc:MGI:3645893]	-2.48592	-1.31378	4.23306	17.4418	2.9624e-05	0.0010463
ENSMUSG00000015714	76893	Cers2	protein_coding	MGI Symbol	ceramide synthase 2 [Source:MGI Symbol;Acc:MGI:1924143]	-2.04544	-1.03241	4.10712	17.4245	2.9894e-05	0.0010532
ENSMUSG00000050627	333433	Gpd1l	protein_coding	MGI Symbol	glycerol-3-phosphate dehydrogenase 1-like [Source:MGI Symbol;Acc:MGI:1289257]	-2.15515	-1.10779	4.48403	17.4232	2.9916e-05	0.0010532
ENSMUSG00000066952	231646	Myo1h	protein_coding	MGI Symbol	myosin 1H [Source:MGI Symbol;Acc:MGI:1914674]	-7.50026	-2.90694	-1.78221	17.4192	2.9979e-05	0.001054
ENSMUSG00000097162	NA	2310010J17Rik	lincRNA	MGI Symbol	RIKEN cDNA 2310010J17 gene [Source:MGI Symbol;Acc:MGI:1925579]	3.74109	1.90346	-0.097763	17.3933	3.039e-05	0.001067
ENSMUSG00000046321	195646	Hs3st2	protein_coding	MGI Symbol	heparan sulfate (glucosamine) 3-O-sulfotransferase 2 [Source:MGI Symbol;Acc:MGI:1333802]	-7.17053	-2.84208	0.267413	17.3431	3.1204e-05	0.0010927
ENSMUSG00000038102	320714	Trappc11	protein_coding	MGI Symbol	trafficking protein particle complex 11 [Source:MGI Symbol;Acc:MGI:2444585]	1.93888	0.95522	2.53783	17.3365	3.1311e-05	0.0010951
ENSMUSG00000061524	22772	Zic2	protein_coding	MGI Symbol	zinc finger protein of the cerebellum 2 [Source:MGI Symbol;Acc:MGI:106679]	-4.17061	-2.06026	0.301452	17.322	3.1552e-05	0.001102
ENSMUSG00000031700	108682	Gpt2	protein_coding	MGI Symbol	glutamic pyruvate transaminase (alanine aminotransferase) 2 [Source:MGI Symbol;Acc:MGI:1915391]	3.22362	1.68868	0.29652	17.3003	3.1914e-05	0.0011133
ENSMUSG00000020640	20403	Itsn2	protein_coding	MGI Symbol	intersectin 2 [Source:MGI Symbol;Acc:MGI:1338049]	2.63025	1.3952	2.16154	17.2849	3.2173e-05	0.0011208
ENSMUSG00000072235	22142	Tuba1a	protein_coding	MGI Symbol	tubulin, alpha 1A [Source:MGI Symbol;Acc:MGI:98869]	-1.81479	-0.8598	8.96418	17.2704	3.242e-05	0.0011279
ENSMUSG00000005447	18476	Pafah1b3	protein_coding	MGI Symbol	platelet-activating factor acetylhydrolase, isoform 1b, subunit 3 [Source:MGI Symbol;Acc:MGI:108414]	-1.8661	-0.90003	4.91694	17.263	3.2546e-05	0.0011308
ENSMUSG00000021917	69019	Spcs1	protein_coding	MGI Symbol	signal peptidase complex subunit 1 homolog (S. cerevisiae) [Source:MGI Symbol;Acc:MGI:1916269]	-2.15154	-1.10537	6.30963	17.2536	3.2709e-05	0.001135
ENSMUSG00000063200	70078	Nol7	protein_coding	MGI Symbol	nucleolar protein 7 [Source:MGI Symbol;Acc:MGI:1917328]	1.6949	0.7612	4.98806	17.2343	3.3042e-05	0.0011451
ENSMUSG00000024666	72982	Tmem138	protein_coding	MGI Symbol	transmembrane protein 138 [Source:MGI Symbol;Acc:MGI:1920232]	-2.16166	-1.11214	3.43618	17.2252	3.32e-05	0.0011491
ENSMUSG00000022814	22247	Umps	protein_coding	MGI Symbol	uridine monophosphate synthetase [Source:MGI Symbol;Acc:MGI:1298388]	-2.26243	-1.17787	4.40417	17.212	3.3432e-05	0.001155
ENSMUSG00000025730	224624	Rab40c	protein_coding	MGI Symbol	Rab40C, member RAS oncogene family [Source:MGI Symbol;Acc:MGI:2183454]	2.21945	1.1502	1.35508	17.2106	3.3456e-05	0.001155
ENSMUSG00000020935	68087	Dcakd	protein_coding	MGI Symbol	dephospho-CoA kinase domain containing [Source:MGI Symbol;Acc:MGI:1915337]	-2.00543	-1.00391	4.71298	17.1789	3.4019e-05	0.0011729
ENSMUSG00000021540	17129	Smad5	protein_coding	MGI Symbol	SMAD family member 5 [Source:MGI Symbol;Acc:MGI:1328787]	2.16914	1.11712	3.33329	17.1745	3.4098e-05	0.0011738
ENSMUSG00000078812	276770	Eif5a	protein_coding	MGI Symbol	eukaryotic translation initiation factor 5A [Source:MGI Symbol;Acc:MGI:106248]	-2.2518	-1.17108	7.63419	17.1725	3.4134e-05	0.0011738
ENSMUSG00000031072	72284	Oraov1	protein_coding	MGI Symbol	oral cancer overexpressed 1 [Source:MGI Symbol;Acc:MGI:1919534]	-1.94454	-0.95943	2.58219	17.1634	3.4299e-05	0.001178
ENSMUSG00000040274	12571	Cdk6	protein_coding	MGI Symbol	cyclin-dependent kinase 6 [Source:MGI Symbol;Acc:MGI:1277162]	-2.31808	-1.21293	2.11743	17.1534	3.4478e-05	0.0011826
ENSMUSG00000045312	218454	Lhfpl2	protein_coding	MGI Symbol	lipoma HMGIC fusion partner-like 2 [Source:MGI Symbol;Acc:MGI:2145236]	2.20439	1.14038	3.05413	17.1303	3.4902e-05	0.0011956
ENSMUSG00000046585	381229	Cfap58	protein_coding	MGI Symbol	cilia and flagella associated protein 58 [Source:MGI Symbol;Acc:MGI:2685815]	9.7778	3.28951	-1.20787	17.1264	3.4973e-05	0.0011965
ENSMUSG00000058355	24015	Abce1	protein_coding	MGI Symbol	ATP-binding cassette, sub-family E (OABP), member 1 [Source:MGI Symbol;Acc:MGI:1195458]	1.92902	0.94787	3.8538	17.1224	3.5046e-05	0.0011975
ENSMUSG00000034432	108679	Cops8	protein_coding	MGI Symbol	COP9 (constitutive photomorphogenic) homolog, subunit 8 (Arabidopsis thaliana) [Source:MGI Symbol;Acc:MGI:1915363]	-2.22208	-1.15191	5.50541	17.1186	3.5117e-05	0.0011982
ENSMUSG00000096349	NA	Gm22513	snRNA	MGI Symbol	predicted gene, 22513 [Source:MGI Symbol;Acc:MGI:5452290]	2.87657	1.52435	2.13569	17.1164	3.5158e-05	0.0011982
ENSMUSG00000035559	234384	Mpv17l2	protein_coding	MGI Symbol	MPV17 mitochondrial membrane protein-like 2 [Source:MGI Symbol;Acc:MGI:2681846]	-2.59586	-1.37621	2.81221	17.1029	3.5408e-05	0.0012052
ENSMUSG00000020802	217342	Ube2o	protein_coding	MGI Symbol	ubiquitin-conjugating enzyme E2O [Source:MGI Symbol;Acc:MGI:2444266]	-2.08252	-1.05833	5.26254	17.0882	3.5683e-05	0.0012131
ENSMUSG00000020455	94091	Trim11	protein_coding	MGI Symbol	tripartite motif-containing 11 [Source:MGI Symbol;Acc:MGI:2137355]	1.97904	0.9848	1.46489	17.0595	3.6227e-05	0.0012268
ENSMUSG00000028059	16800	Arhgef2	protein_coding	MGI Symbol	rho/rac guanine nucleotide exchange factor (GEF) 2 [Source:MGI Symbol;Acc:MGI:103264]	2.11298	1.07928	3.01009	17.0604	3.621e-05	0.0012268
ENSMUSG00000079426	68089	Arpc4	protein_coding	MGI Symbol	actin related protein 2/3 complex, subunit 4 [Source:MGI Symbol;Acc:MGI:1915339]	-2.14058	-1.098	4.20796	17.0606	3.6207e-05	0.0012268
ENSMUSG00000088088	NA	Rmrp	ribozyme	MGI Symbol	RNA component of mitochondrial RNAase P [Source:MGI Symbol;Acc:MGI:97937]	5.92785	2.56751	0.371698	17.0391	3.6618e-05	0.0012369
ENSMUSG00000089857	382019	Zfp882	protein_coding	MGI Symbol	zinc finger protein 882 [Source:MGI Symbol;Acc:MGI:3642748]	-2.3715	-1.2458	1.34763	17.0396	3.6608e-05	0.0012369
ENSMUSG00000020167	21423	Tcf3	protein_coding	MGI Symbol	transcription factor 3 [Source:MGI Symbol;Acc:MGI:98510]	1.99947	0.99962	2.56315	17.0339	3.6718e-05	0.0012388
ENSMUSG00000021820	12325	Camk2g	protein_coding	MGI Symbol	calcium/calmodulin-dependent protein kinase II gamma [Source:MGI Symbol;Acc:MGI:88259]	1.70804	0.77234	2.90467	17.0048	3.7286e-05	0.0012563
ENSMUSG00000035818	226245	Plekhs1	protein_coding	MGI Symbol	pleckstrin homology domain containing, family S member 1 [Source:MGI Symbol;Acc:MGI:2443041]	-2.51699	-1.3317	2.1663	16.9994	3.7391e-05	0.0012583
ENSMUSG00000032263	12040	Bckdhb	protein_coding	MGI Symbol	branched chain ketoacid dehydrogenase E1, beta polypeptide [Source:MGI Symbol;Acc:MGI:88137]	-2.83316	-1.50241	4.60622	16.9916	3.7545e-05	0.0012619
ENSMUSG00000092060	666938	Bend4	protein_coding	MGI Symbol	BEN domain containing 4 [Source:MGI Symbol;Acc:MGI:3648414]	-3.05669	-1.61197	1.22071	16.9786	3.7803e-05	0.001269
ENSMUSG00000025393	11947	Atp5b	protein_coding	MGI Symbol	ATP synthase, H+ transporting mitochondrial F1 complex, beta subunit [Source:MGI Symbol;Acc:MGI:107801]	-2.05949	-1.04229	8.46334	16.976	3.7855e-05	0.0012691
ENSMUSG00000025586	12877	Cpeb1	protein_coding	MGI Symbol	cytoplasmic polyadenylation element binding protein 1 [Source:MGI Symbol;Acc:MGI:108442]	2.03593	1.02569	3.6091	16.9554	3.8269e-05	0.0012814
ENSMUSG00000042215	213539	Bag2	protein_coding	MGI Symbol	BCL2-associated athanogene 2 [Source:MGI Symbol;Acc:MGI:1891254]	-2.81708	-1.4942	2.20969	16.9406	3.8569e-05	0.0012898
ENSMUSG00000019907	17931	Ppp1r12a	protein_coding	MGI Symbol	protein phosphatase 1, regulatory (inhibitor) subunit 12A [Source:MGI Symbol;Acc:MGI:1309528]	1.9119	0.93501	3.6352	16.9273	3.8838e-05	0.0012972
ENSMUSG00000016487	67533	Ppfibp1	protein_coding	MGI Symbol	PTPRF interacting protein, binding protein 1 (liprin beta 1) [Source:MGI Symbol;Acc:MGI:1914783]	2.06001	1.04265	3.36876	16.917	3.905e-05	0.0013023
ENSMUSG00000022617	12651	Chkb	protein_coding	MGI Symbol	choline kinase beta [Source:MGI Symbol;Acc:MGI:1328313]	2.10592	1.07445	1.89421	16.9151	3.909e-05	0.0013023
ENSMUSG00000026696	53330	Vamp4	protein_coding	MGI Symbol	vesicle-associated membrane protein 4 [Source:MGI Symbol;Acc:MGI:1858730]	-2.05552	-1.0395	4.12307	16.8971	3.9463e-05	0.0013131
ENSMUSG00000006288	219022	Ttc5	protein_coding	MGI Symbol	tetratricopeptide repeat domain 5 [Source:MGI Symbol;Acc:MGI:2683584]	-2.13581	-1.09478	3.0047	16.8874	3.9663e-05	0.0013182
ENSMUSG00000020657	217378	Dnajc27	protein_coding	MGI Symbol	DnaJ (Hsp40) homolog, subfamily C, member 27 [Source:MGI Symbol;Acc:MGI:2443036]	-2.09796	-1.06899	1.81166	16.8822	3.9773e-05	0.001319
ENSMUSG00000029563	114142	Foxp2	protein_coding	MGI Symbol	forkhead box P2 [Source:MGI Symbol;Acc:MGI:2148705]	-4.34854	-2.12053	0.529556	16.8815	3.9788e-05	0.001319
ENSMUSG00000068856	107701	Sf3b4	protein_coding	MGI Symbol	splicing factor 3b, subunit 4 [Source:MGI Symbol;Acc:MGI:109580]	-2.30534	-1.20498	2.90161	16.8782	3.9857e-05	0.0013197
ENSMUSG00000021951	68043	N6amt2	protein_coding	MGI Symbol	N-6 adenine-specific DNA methyltransferase 2 (putative) [Source:MGI Symbol;Acc:MGI:1915293]	-2.19766	-1.13597	4.29536	16.8673	4.0087e-05	0.0013256
ENSMUSG00000051469	59057	Zfp191	protein_coding	MGI Symbol	zinc finger protein 191 [Source:MGI Symbol;Acc:MGI:1929704]	1.95549	0.96753	3.67516	16.8419	4.0626e-05	0.0013418
ENSMUSG00000074971	67606	Fibin	protein_coding	MGI Symbol	fin bud initiation factor homolog (zebrafish) [Source:MGI Symbol;Acc:MGI:1914856]	-5.5765	-2.47936	-0.298239	16.8285	4.0914e-05	0.0013497
ENSMUSG00000026585	16579	Kifap3	protein_coding	MGI Symbol	kinesin-associated protein 3 [Source:MGI Symbol;Acc:MGI:107566]	1.8478	0.88581	3.91504	16.8187	4.1126e-05	0.001355
ENSMUSG00000019838	72472	Slc16a10	protein_coding	MGI Symbol	solute carrier family 16 (monocarboxylic acid transporters), member 10 [Source:MGI Symbol;Acc:MGI:1919722]	-7.40418	-2.88834	0.68992	16.7926	4.1695e-05	0.001372
ENSMUSG00000024966	20867	Stip1	protein_coding	MGI Symbol	stress-induced phosphoprotein 1 [Source:MGI Symbol;Acc:MGI:109130]	-2.3647	-1.24166	6.0302	16.7606	4.2406e-05	0.0013937
ENSMUSG00000050619	99334	Zscan29	protein_coding	MGI Symbol	zinc finger SCAN domains 29 [Source:MGI Symbol;Acc:MGI:2139317]	-2.04112	-1.02936	2.92191	16.7457	4.2738e-05	0.0014029
ENSMUSG00000102096	NA	1700101O22Rik	lincRNA	MGI Symbol	RIKEN cDNA 1700101O22 gene [Source:MGI Symbol;Acc:MGI:1920825]	8.46089	3.08081	-2.0729	16.741	4.2845e-05	0.0014047
ENSMUSG00000015243	11303	Abca1	protein_coding	MGI Symbol	ATP-binding cassette, sub-family A (ABC1), member 1 [Source:MGI Symbol;Acc:MGI:99607]	2.59398	1.37517	1.29286	16.7162	4.3408e-05	0.0014214
ENSMUSG00000015619	14462	Gata3	protein_coding	MGI Symbol	GATA binding protein 3 [Source:MGI Symbol;Acc:MGI:95663]	2.07118	1.05045	2.26192	16.7065	4.3631e-05	0.001427
ENSMUSG00000036281	227644	Snapc4	protein_coding	MGI Symbol	small nuclear RNA activating complex, polypeptide 4 [Source:MGI Symbol;Acc:MGI:2443935]	2.08253	1.05834	0.998824	16.6989	4.3806e-05	0.0014292
ENSMUSG00000086762	NA	Gm14546	antisense	MGI Symbol	predicted gene 14546 [Source:MGI Symbol;Acc:MGI:3705210]	-2.47741	-1.30883	1.9127	16.7003	4.3773e-05	0.0014292
ENSMUSG00000019867	76743	Gje1	protein_coding	MGI Symbol	gap junction protein, epsilon 1 [Source:MGI Symbol;Acc:MGI:1923993]	-2.43596	-1.28449	7.95766	16.6804	4.4236e-05	0.0014414
ENSMUSG00000009894	67826	Snap47	protein_coding	MGI Symbol	synaptosomal-associated protein, 47 [Source:MGI Symbol;Acc:MGI:1915076]	-2.16989	-1.11762	5.45667	16.6779	4.4293e-05	0.0014416
ENSMUSG00000027406	170718	Idh3b	protein_coding	MGI Symbol	isocitrate dehydrogenase 3 (NAD+) beta [Source:MGI Symbol;Acc:MGI:2158650]	-1.76676	-0.82111	5.15746	16.6705	4.4467e-05	0.001445
ENSMUSG00000066975	12959	Cryba4	protein_coding	MGI Symbol	crystallin, beta A4 [Source:MGI Symbol;Acc:MGI:102716]	-2.03672	-1.02625	14.453	16.6665	4.4562e-05	0.001445
ENSMUSG00000088595	NA	Gm24601	rRNA	MGI Symbol	predicted gene, 24601 [Source:MGI Symbol;Acc:MGI:5454378]	4.18031	2.06361	2.12909	16.6685	4.4515e-05	0.001445
ENSMUSG00000021779	21834	Thrb	protein_coding	MGI Symbol	thyroid hormone receptor beta [Source:MGI Symbol;Acc:MGI:98743]	-3.85465	-1.9466	1.30598	16.653	4.4879e-05	0.0014535
ENSMUSG00000006490	67310	Prl8a9	protein_coding	MGI Symbol	prolactin family8, subfamily a, member 9 [Source:MGI Symbol;Acc:MGI:1914560]	-29.066	-4.86126	-2.28492	16.641	4.5165e-05	0.001461
ENSMUSG00000023960	83965	Enpp5	protein_coding	MGI Symbol	ectonucleotide pyrophosphatase/phosphodiesterase 5 [Source:MGI Symbol;Acc:MGI:1933830]	-2.37178	-1.24597	3.29097	16.6381	4.5232e-05	0.0014614
ENSMUSG00000020087	71767	Tysnd1	protein_coding	MGI Symbol	trypsin domain containing 1 [Source:MGI Symbol;Acc:MGI:1919017]	2.93769	1.55468	1.04414	16.635	4.5306e-05	0.0014621
ENSMUSG00000032096	213827	Arcn1	protein_coding	MGI Symbol	archain 1 [Source:MGI Symbol;Acc:MGI:2387591]	1.74396	0.80237	3.33984	16.621	4.5644e-05	0.0014712
ENSMUSG00000020329	216151	Polrmt	protein_coding	MGI Symbol	polymerase (RNA) mitochondrial (DNA directed) [Source:MGI Symbol;Acc:MGI:1915843]	2.40152	1.26395	0.639342	16.6071	4.5979e-05	0.0014777
ENSMUSG00000040562	14863	Gstm2	protein_coding	MGI Symbol	glutathione S-transferase, mu 2 [Source:MGI Symbol;Acc:MGI:95861]	-2.43194	-1.28211	4.17997	16.6059	4.6007e-05	0.0014777
ENSMUSG00000060675	225845	Pla2g16	protein_coding	MGI Symbol	phospholipase A2, group XVI [Source:MGI Symbol;Acc:MGI:2179715]	-1.87742	-0.90875	8.16419	16.6057	4.6012e-05	0.0014777
ENSMUSG00000047205	75219	Dusp18	protein_coding	MGI Symbol	dual specificity phosphatase 18 [Source:MGI Symbol;Acc:MGI:1922469]	-2.53193	-1.34024	0.197248	16.5965	4.6237e-05	0.001482
ENSMUSG00000083001	NA	Gm13250	processed_pseudogene	MGI Symbol	predicted gene 13250 [Source:MGI Symbol;Acc:MGI:3650425]	5.70201	2.51147	-2.76363	16.5956	4.6258e-05	0.001482
ENSMUSG00000021413	19134	Prpf4b	protein_coding	MGI Symbol	PRP4 pre-mRNA processing factor 4 homolog B (yeast) [Source:MGI Symbol;Acc:MGI:109584]	1.84866	0.88648	4.18453	16.5752	4.6758e-05	0.0014963
ENSMUSG00000028291	433693	Akirin2	protein_coding	MGI Symbol	akirin 2 [Source:MGI Symbol;Acc:MGI:1889364]	2.32705	1.2185	2.1774	16.5728	4.6817e-05	0.0014963
ENSMUSG00000024451	106952	Arap3	protein_coding	MGI Symbol	ArfGAP with RhoGAP domain, ankyrin repeat and PH domain 3 [Source:MGI Symbol;Acc:MGI:2147274]	4.10514	2.03743	0.18008	16.5547	4.7266e-05	0.0015089
ENSMUSG00000093227	NA	Mir1251	miRNA	MGI Symbol	microRNA 1251 [Source:MGI Symbol;Acc:MGI:4834231]	-26.9087	-4.75	-2.81151	16.5396	4.7644e-05	0.0015192
ENSMUSG00000024290	19877	Rock1	protein_coding	MGI Symbol	Rho-associated coiled-coil containing protein kinase 1 [Source:MGI Symbol;Acc:MGI:107927]	2.15417	1.10713	4.01277	16.5348	4.7765e-05	0.0015212
ENSMUSG00000026926	66865	Pmpca	protein_coding	MGI Symbol	peptidase (mitochondrial processing) alpha [Source:MGI Symbol;Acc:MGI:1918568]	-1.96095	-0.97155	4.53133	16.5083	4.8437e-05	0.0015408
ENSMUSG00000004655	11826	Aqp1	protein_coding	MGI Symbol	aquaporin 1 [Source:MGI Symbol;Acc:MGI:103201]	2.41806	1.27385	2.08966	16.4931	4.8827e-05	0.0015513
ENSMUSG00000029992	14583	Gfpt1	protein_coding	MGI Symbol	glutamine fructose-6-phosphate transaminase 1 [Source:MGI Symbol;Acc:MGI:95698]	2.1794	1.12393	2.23528	16.4821	4.9112e-05	0.0015567
ENSMUSG00000035297	26891	Cops4	protein_coding	MGI Symbol	COP9 (constitutive photomorphogenic) homolog, subunit 4 (Arabidopsis thaliana) [Source:MGI Symbol;Acc:MGI:1349414]	-2.27952	-1.18873	5.93748	16.4843	4.9054e-05	0.0015567
ENSMUSG00000025047	18572	Pdcd11	protein_coding	MGI Symbol	programmed cell death 11 [Source:MGI Symbol;Acc:MGI:1341788]	2.62468	1.39214	1.74614	16.4643	4.9574e-05	0.0015695
ENSMUSG00000036887	12259	C1qa	protein_coding	MGI Symbol	complement component 1, q subcomponent, alpha polypeptide [Source:MGI Symbol;Acc:MGI:88223]	2.75402	1.46154	1.0387	16.4417	5.0169e-05	0.0015864
ENSMUSG00000032126	15288	Hmbs	protein_coding	MGI Symbol	hydroxymethylbilane synthase [Source:MGI Symbol;Acc:MGI:96112]	-2.46198	-1.29982	3.57887	16.4363	5.0312e-05	0.001589
ENSMUSG00000004393	52513	Ddx56	protein_coding	MGI Symbol	DEAD (Asp-Glu-Ala-Asp) box polypeptide 56 [Source:MGI Symbol;Acc:MGI:1277172]	-2.24798	-1.16863	3.45356	16.426	5.0587e-05	0.0015902
ENSMUSG00000038776	13849	Ephx1	protein_coding	MGI Symbol	epoxide hydrolase 1, microsomal [Source:MGI Symbol;Acc:MGI:95405]	2.24107	1.16419	2.07016	16.4277	5.0542e-05	0.0015902
ENSMUSG00000048142	269642	Nat8l	protein_coding	MGI Symbol	N-acetyltransferase 8-like [Source:MGI Symbol;Acc:MGI:2447776]	-2.75939	-1.46435	1.10056	16.4275	5.0547e-05	0.0015902
ENSMUSG00000049436	22268	Upk1b	protein_coding	MGI Symbol	uroplakin 1B [Source:MGI Symbol;Acc:MGI:98912]	-5.10627	-2.35227	-0.49305	16.428	5.0534e-05	0.0015902
ENSMUSG00000022491	14663	Glycam1	protein_coding	MGI Symbol	glycosylation dependent cell adhesion molecule 1 [Source:MGI Symbol;Acc:MGI:95759]	2.15719	1.10915	2.22953	16.4141	5.0906e-05	0.0015965
ENSMUSG00000079184	75339	Mphosph8	protein_coding	MGI Symbol	M-phase phosphoprotein 8 [Source:MGI Symbol;Acc:MGI:1922589]	1.77247	0.82576	4.57543	16.4152	5.0875e-05	0.0015965
ENSMUSG00000039018	212508	Mtg1	protein_coding	MGI Symbol	mitochondrial GTPase 1 homolog (S. cerevisiae) [Source:MGI Symbol;Acc:MGI:2685015]	-2.53935	-1.34446	2.72815	16.4062	5.1117e-05	0.0016012
ENSMUSG00000099924	NA	Gm28320	sense_intronic	MGI Symbol	predicted gene 28320 [Source:MGI Symbol;Acc:MGI:5579026]	-35.7919	-5.16156	-2.25365	16.3941	5.1444e-05	0.0016096
ENSMUSG00000036256	29817	Igfbp7	protein_coding	MGI Symbol	insulin-like growth factor binding protein 7 [Source:MGI Symbol;Acc:MGI:1352480]	2.52734	1.33762	7.03277	16.3451	5.2792e-05	0.0016498
ENSMUSG00000020986	20334	Sec23a	protein_coding	MGI Symbol	SEC23A (S. cerevisiae) [Source:MGI Symbol;Acc:MGI:1349635]	1.84792	0.8859	3.73624	16.3358	5.3053e-05	0.001656
ENSMUSG00000024767	107260	Otub1	protein_coding	MGI Symbol	OTU domain, ubiquitin aldehyde binding 1 [Source:MGI Symbol;Acc:MGI:2147616]	-1.98844	-0.99164	5.8177	16.3228	5.3418e-05	0.0016636
ENSMUSG00000026645	99035	Olah	protein_coding	MGI Symbol	oleoyl-ACP hydrolase [Source:MGI Symbol;Acc:MGI:2139018]	-35.3295	-5.1428	-2.25174	16.324	5.3384e-05	0.0016636
ENSMUSG00000021273	14137	Fdft1	protein_coding	MGI Symbol	farnesyl diphosphate farnesyl transferase 1 [Source:MGI Symbol;Acc:MGI:102706]	-2.27657	-1.18686	4.58023	16.2795	5.4652e-05	0.0017
ENSMUSG00000059921	22253	Unc5c	protein_coding	MGI Symbol	unc-5 homolog C (C. elegans) [Source:MGI Symbol;Acc:MGI:1095412]	-4.85574	-2.27969	0.606507	16.2738	5.4817e-05	0.0017031
ENSMUSG00000031935	234959	Med17	protein_coding	MGI Symbol	mediator complex subunit 17 [Source:MGI Symbol;Acc:MGI:2182585]	1.98137	0.9865	2.00313	16.2639	5.5105e-05	0.0017101
ENSMUSG00000054520	24055	Sh3bp2	protein_coding	MGI Symbol	SH3-domain binding protein 2 [Source:MGI Symbol;Acc:MGI:1346349]	-3.00845	-1.58902	-0.362968	16.2549	5.5367e-05	0.0017163
ENSMUSG00000033972	319615	Zfp944	protein_coding	MGI Symbol	zinc finger protein 944 [Source:MGI Symbol;Acc:MGI:2442394]	-2.36434	-1.24144	1.83773	16.2508	5.5486e-05	0.0017179
ENSMUSG00000038708	54214	Golga4	protein_coding	MGI Symbol	golgi autoantigen, golgin subfamily a, 4 [Source:MGI Symbol;Acc:MGI:1859646]	1.81971	0.86371	4.60397	16.246	5.5628e-05	0.0017204
ENSMUSG00000025178	84095	Pi4k2a	protein_coding	MGI Symbol	phosphatidylinositol 4-kinase type 2 alpha [Source:MGI Symbol;Acc:MGI:1934031]	1.83145	0.87299	2.98744	16.2363	5.5913e-05	0.0017272
ENSMUSG00000028271	229906	Gtf2b	protein_coding	MGI Symbol	general transcription factor IIB [Source:MGI Symbol;Acc:MGI:2385191]	-2.03797	-1.02713	3.45547	16.2275	5.6174e-05	0.0017323
ENSMUSG00000030007	12468	Cct7	protein_coding	MGI Symbol	chaperonin containing Tcp1, subunit 7 (eta) [Source:MGI Symbol;Acc:MGI:107184]	-2.10706	-1.07523	7.26401	16.2248	5.6252e-05	0.0017323
ENSMUSG00000051652	237387	Lrrc3	protein_coding	MGI Symbol	leucine rich repeat containing 3 [Source:MGI Symbol;Acc:MGI:2447899]	-4.07268	-2.02598	-0.426934	16.2241	5.6275e-05	0.0017323
ENSMUSG00000020576	71169	Nbas	protein_coding	MGI Symbol	neuroblastoma amplified sequence [Source:MGI Symbol;Acc:MGI:1918419]	-1.93013	-0.9487	4.42702	16.2175	5.6471e-05	0.0017364
ENSMUSG00000041731	226041	Pgm5	protein_coding	MGI Symbol	phosphoglucomutase 5 [Source:MGI Symbol;Acc:MGI:1925668]	2.26083	1.17685	3.42832	16.2086	5.6737e-05	0.0017426
ENSMUSG00000037029	102643033	Zfp146	protein_coding	MGI Symbol	zinc finger protein 146 [Source:MGI Symbol;Acc:MGI:1347092]	-2.52531	-1.33646	0.542778	16.1866	5.7398e-05	0.0017608
ENSMUSG00000037029	26465	Zfp146	protein_coding	MGI Symbol	zinc finger protein 146 [Source:MGI Symbol;Acc:MGI:1347092]	-2.52531	-1.33646	0.542778	16.1866	5.7398e-05	0.0017608
ENSMUSG00000025492	66141	Ifitm3	protein_coding	MGI Symbol	interferon induced transmembrane protein 3 [Source:MGI Symbol;Acc:MGI:1913391]	2.71319	1.43999	2.49403	16.178	5.766e-05	0.0017668
ENSMUSG00000021500	212880	Ddx46	protein_coding	MGI Symbol	DEAD (Asp-Glu-Ala-Asp) box polypeptide 46 [Source:MGI Symbol;Acc:MGI:1920895]	1.85598	0.89218	3.8893	16.172	5.7844e-05	0.0017704
ENSMUSG00000017390	11676	Aldoc	protein_coding	MGI Symbol	aldolase C, fructose-bisphosphate [Source:MGI Symbol;Acc:MGI:101863]	-1.92032	-0.94135	7.35973	16.1676	5.7977e-05	0.0017725
ENSMUSG00000004929	50492	Thop1	protein_coding	MGI Symbol	thimet oligopeptidase 1 [Source:MGI Symbol;Acc:MGI:1354165]	-2.16714	-1.11579	2.03566	16.1403	5.882e-05	0.0017962
ENSMUSG00000020075	56200	Ddx21	protein_coding	MGI Symbol	DEAD (Asp-Glu-Ala-Asp) box polypeptide 21 [Source:MGI Symbol;Acc:MGI:1860494]	2.00763	1.00549	3.23224	16.132	5.9077e-05	0.001802
ENSMUSG00000032388	27965	Spg21	protein_coding	MGI Symbol	spastic paraplegia 21 homolog (human) [Source:MGI Symbol;Acc:MGI:106403]	-2.07665	-1.05426	5.28152	16.1209	5.9424e-05	0.0018105
ENSMUSG00000021392	70930	Nol8	protein_coding	MGI Symbol	nucleolar protein 8 [Source:MGI Symbol;Acc:MGI:1918180]	2.08772	1.06193	2.43577	16.1094	5.9788e-05	0.0018195
ENSMUSG00000005917	18423	Otx1	protein_coding	MGI Symbol	orthodenticle homolog 1 [Source:MGI Symbol;Acc:MGI:97450]	-21.8665	-4.45065	1.33691	16.1043	5.9949e-05	0.0018207
ENSMUSG00000035245	101351	Eogt	protein_coding	MGI Symbol	EGF domain-specific O-linked N-acetylglucosamine (GlcNAc) transferase [Source:MGI Symbol;Acc:MGI:2141669]	2.51622	1.33126	1.21093	16.1016	6.0033e-05	0.0018207
ENSMUSG00000048076	11840	Arf1	protein_coding	MGI Symbol	ADP-ribosylation factor 1 [Source:MGI Symbol;Acc:MGI:99431]	-2.04767	-1.03398	5.97111	16.1035	5.9972e-05	0.0018207
ENSMUSG00000058503	68152	Fam133b	protein_coding	MGI Symbol	family with sequence similarity 133, member B [Source:MGI Symbol;Acc:MGI:1915402]	2.06208	1.0441	2.98693	16.0881	6.0464e-05	0.0018317
ENSMUSG00000018599	237781	Mief2	protein_coding	MGI Symbol	mitochondrial elongation factor 2 [Source:MGI Symbol;Acc:MGI:2144199]	1.95246	0.96529	2.01433	16.0773	6.0807e-05	0.0018394
ENSMUSG00000020964	20338	Sel1l	protein_coding	MGI Symbol	sel-1 suppressor of lin-12-like (C. elegans) [Source:MGI Symbol;Acc:MGI:1329016]	1.79317	0.84251	2.98427	16.0726	6.0961e-05	0.0018394
ENSMUSG00000047002	56184	Msgn1	protein_coding	MGI Symbol	mesogenin 1 [Source:MGI Symbol;Acc:MGI:1860483]	8.18113	3.0323	-2.30884	16.0715	6.0994e-05	0.0018394
ENSMUSG00000091478	NA	Gm10039	processed_pseudogene	MGI Symbol	predicted pseudogene 10039 [Source:MGI Symbol;Acc:MGI:3704382]	-3.9541	-1.98335	-0.391678	16.0748	6.0888e-05	0.0018394
ENSMUSG00000020089	67895	Ppa1	protein_coding	MGI Symbol	pyrophosphatase (inorganic) 1 [Source:MGI Symbol;Acc:MGI:97831]	-2.11789	-1.08263	4.57168	16.0573	6.1454e-05	0.0018459
ENSMUSG00000025142	68938	Aspscr1	protein_coding	MGI Symbol	alveolar soft part sarcoma chromosome region, candidate 1 (human) [Source:MGI Symbol;Acc:MGI:1916188]	-2.15178	-1.10553	4.23222	16.0594	6.1386e-05	0.0018459
ENSMUSG00000027227	20322	Sord	protein_coding	MGI Symbol	sorbitol dehydrogenase [Source:MGI Symbol;Acc:MGI:98266]	-2.21686	-1.14852	3.5175	16.0564	6.1485e-05	0.0018459
ENSMUSG00000028223	67460	Decr1	protein_coding	MGI Symbol	2,4-dienoyl CoA reductase 1, mitochondrial [Source:MGI Symbol;Acc:MGI:1914710]	-2.30149	-1.20257	3.712	16.0608	6.1342e-05	0.0018459
ENSMUSG00000030120	30853	Mlf2	protein_coding	MGI Symbol	myeloid leukemia factor 2 [Source:MGI Symbol;Acc:MGI:1353554]	-1.99522	-0.99655	5.29857	16.0395	6.2033e-05	0.0018603
ENSMUSG00000028757	13200	Ddost	protein_coding	MGI Symbol	dolichyl-di-phosphooligosaccharide-protein glycotransferase [Source:MGI Symbol;Acc:MGI:1194508]	-1.93522	-0.9525	5.65478	16.0268	6.2451e-05	0.0018707
ENSMUSG00000057666	14433	Gapdh	protein_coding	MGI Symbol	glyceraldehyde-3-phosphate dehydrogenase [Source:MGI Symbol;Acc:MGI:95640]	-2.81829	-1.49482	3.5415	15.9873	6.3769e-05	0.0019081
ENSMUSG00000057666	100042025	Gapdh	protein_coding	MGI Symbol	glyceraldehyde-3-phosphate dehydrogenase [Source:MGI Symbol;Acc:MGI:95640]	-2.81829	-1.49482	3.5415	15.9873	6.3769e-05	0.0019081
ENSMUSG00000034796	102278	Cpne7	protein_coding	MGI Symbol	copine VII [Source:MGI Symbol;Acc:MGI:2142747]	2.7033	1.43472	2.03727	15.9834	6.3899e-05	0.0019098
ENSMUSG00000055681	59042	Cope	protein_coding	MGI Symbol	coatomer protein complex, subunit epsilon [Source:MGI Symbol;Acc:MGI:1891702]	-1.98198	-0.98694	7.10802	15.9572	6.4789e-05	0.0019343
ENSMUSG00000026976	18510	Pax8	protein_coding	MGI Symbol	paired box 8 [Source:MGI Symbol;Acc:MGI:97492]	3.7219	1.89604	-0.94864	15.9487	6.5084e-05	0.0019406
ENSMUSG00000066058	242653	Cldn19	protein_coding	MGI Symbol	claudin 19 [Source:MGI Symbol;Acc:MGI:3033992]	-7.51524	-2.90982	0.086177	15.9469	6.5146e-05	0.0019406
ENSMUSG00000025314	19271	Ptprj	protein_coding	MGI Symbol	protein tyrosine phosphatase, receptor type, J [Source:MGI Symbol;Acc:MGI:104574]	-2.4913	-1.3169	1.11621	15.9282	6.579e-05	0.0019576
ENSMUSG00000039737	66801	Prkrip1	protein_coding	MGI Symbol	Prkr interacting protein 1 (IL11 inducible) [Source:MGI Symbol;Acc:MGI:1914051]	1.78989	0.83987	3.04427	15.921	6.6041e-05	0.0019629
ENSMUSG00000019795	18537	Pcmt1	protein_coding	MGI Symbol	protein-L-isoaspartate (D-aspartate) O-methyltransferase 1 [Source:MGI Symbol;Acc:MGI:97502]	-2.08391	-1.05929	6.0683	15.9184	6.6134e-05	0.0019634
ENSMUSG00000003072	66043	Atp5d	protein_coding	MGI Symbol	ATP synthase, H+ transporting, mitochondrial F1 complex, delta subunit [Source:MGI Symbol;Acc:MGI:1913293]	-1.88938	-0.91791	6.13314	15.9153	6.624e-05	0.0019641
ENSMUSG00000046873	270669	Mbtps2	protein_coding	MGI Symbol	membrane-bound transcription factor peptidase, site 2 [Source:MGI Symbol;Acc:MGI:2444506]	1.98978	0.99261	2.37068	15.9135	6.6304e-05	0.0019641
ENSMUSG00000038650	107702	Rnh1	protein_coding	MGI Symbol	ribonuclease/angiogenin inhibitor 1 [Source:MGI Symbol;Acc:MGI:1195456]	-2.08552	-1.06041	5.70277	15.9041	6.6633e-05	0.0019717
ENSMUSG00000006369	14114	Fbln1	protein_coding	MGI Symbol	fibulin 1 [Source:MGI Symbol;Acc:MGI:95487]	-2.52648	-1.33713	2.07802	15.8772	6.7588e-05	0.0019977
ENSMUSG00000033701	72482	Acbd6	protein_coding	MGI Symbol	acyl-Coenzyme A binding domain containing 6 [Source:MGI Symbol;Acc:MGI:1919732]	2.18419	1.1271	2.6109	15.8723	6.7763e-05	0.0020007
ENSMUSG00000018449	69723	Rpain	protein_coding	MGI Symbol	RPA interacting protein [Source:MGI Symbol;Acc:MGI:1916973]	-1.90411	-0.92912	2.84661	15.8622	6.8127e-05	0.0020092
ENSMUSG00000030983	66165	Bccip	protein_coding	MGI Symbol	BRCA2 and CDKN1A interacting protein [Source:MGI Symbol;Acc:MGI:1913415]	-2.20743	-1.14237	5.04591	15.8506	6.8544e-05	0.0020193
ENSMUSG00000003363	18807	Pld3	protein_coding	MGI Symbol	phospholipase D family, member 3 [Source:MGI Symbol;Acc:MGI:1333782]	-2.0352	-1.02517	5.17746	15.844	6.8786e-05	0.0020242
ENSMUSG00000001755	71743	Coasy	protein_coding	MGI Symbol	Coenzyme A synthase [Source:MGI Symbol;Acc:MGI:1918993]	-1.72846	-0.78949	3.3008	15.8372	6.9033e-05	0.0020292
ENSMUSG00000017119	17966	Nbr1	protein_coding	MGI Symbol	neighbor of Brca1 gene 1 [Source:MGI Symbol;Acc:MGI:108498]	1.67561	0.74469	4.98346	15.8325	6.9204e-05	0.002032
ENSMUSG00000022206	18162	Npr3	protein_coding	MGI Symbol	natriuretic peptide receptor 3 [Source:MGI Symbol;Acc:MGI:97373]	4.27191	2.09488	-0.577185	15.8203	6.9652e-05	0.0020429
ENSMUSG00000044894	22272	Uqcrq	protein_coding	MGI Symbol	ubiquinol-cytochrome c reductase, complex III subunit VII [Source:MGI Symbol;Acc:MGI:107807]	1.87501	0.9069	6.86464	15.811	6.9994e-05	0.0020507
ENSMUSG00000021176	78767	Efcab11	protein_coding	MGI Symbol	EF-hand calcium binding domain 11 [Source:MGI Symbol;Acc:MGI:1926017]	-2.78537	-1.47787	-0.523328	15.8017	7.0341e-05	0.0020586
ENSMUSG00000029432	14467	Gbas	protein_coding	MGI Symbol	glioblastoma amplified sequence [Source:MGI Symbol;Acc:MGI:1278343]	-2.19465	-1.13399	4.69914	15.7878	7.0856e-05	0.0020714
ENSMUSG00000031901	66369	Dus2	protein_coding	MGI Symbol	dihydrouridine synthase 2 [Source:MGI Symbol;Acc:MGI:1913619]	1.90783	0.93193	2.47044	15.7821	7.1071e-05	0.0020754
ENSMUSG00000033713	71375	Foxn3	protein_coding	MGI Symbol	forkhead box N3 [Source:MGI Symbol;Acc:MGI:1918625]	-1.65875	-0.7301	4.72083	15.7799	7.1154e-05	0.0020756
ENSMUSG00000028184	99633	Adgrl2	protein_coding	MGI Symbol	adhesion G protein-coupled receptor L2 [Source:MGI Symbol;Acc:MGI:2139714]	-1.88071	-0.91128	3.94508	15.7472	7.2394e-05	0.0021094
ENSMUSG00000024247	106522	Pkdcc	protein_coding	MGI Symbol	protein kinase domain containing, cytoplasmic [Source:MGI Symbol;Acc:MGI:2147077]	2.50174	1.32293	1.55652	15.7318	7.2987e-05	0.0021244
ENSMUSG00000026483	63913	Fam129a	protein_coding	MGI Symbol	family with sequence similarity 129, member A [Source:MGI Symbol;Acc:MGI:2137237]	-3.03305	-1.60077	1.99716	15.7211	7.34e-05	0.002134
ENSMUSG00000029304	20750	Spp1	protein_coding	MGI Symbol	secreted phosphoprotein 1 [Source:MGI Symbol;Acc:MGI:98389]	16.7638	4.06728	-0.52248	15.7192	7.3476e-05	0.002134
ENSMUSG00000033088	110253	Triobp	protein_coding	MGI Symbol	TRIO and F-actin binding protein [Source:MGI Symbol;Acc:MGI:1349410]	1.67755	0.74636	4.43486	15.7133	7.3705e-05	0.0021383
ENSMUSG00000035834	67486	Polr3g	protein_coding	MGI Symbol	polymerase (RNA) III (DNA directed) polypeptide G [Source:MGI Symbol;Acc:MGI:1914736]	2.07847	1.05552	2.21102	15.711	7.3795e-05	0.0021386
ENSMUSG00000001418	56700	Glmp	protein_coding	MGI Symbol	glycosylated lysosomal membrane protein [Source:MGI Symbol;Acc:MGI:1913318]	-2.01207	-1.00868	3.3502	15.7069	7.3955e-05	0.0021409
ENSMUSG00000021824	55946	Ap3m1	protein_coding	MGI Symbol	adaptor-related protein complex 3, mu 1 subunit [Source:MGI Symbol;Acc:MGI:1929212]	1.79376	0.84299	3.21647	15.6982	7.4293e-05	0.0021484
ENSMUSG00000020061	109272	Mybpc1	protein_coding	MGI Symbol	myosin binding protein C, slow-type [Source:MGI Symbol;Acc:MGI:1336213]	-6.41029	-2.68039	0.504308	15.6834	7.4878e-05	0.0021629
ENSMUSG00000039109	74145	F13a1	protein_coding	MGI Symbol	coagulation factor XIII, A1 subunit [Source:MGI Symbol;Acc:MGI:1921395]	2.96701	1.56901	0.505051	15.6717	7.5345e-05	0.0021741
ENSMUSG00000040055	14623	Gjb6	protein_coding	MGI Symbol	gap junction protein, beta 6 [Source:MGI Symbol;Acc:MGI:107588]	-6.32283	-2.66057	-0.182966	15.6652	7.5602e-05	0.0021792
ENSMUSG00000034931	217207	Dhx8	protein_coding	MGI Symbol	DEAH (Asp-Glu-Ala-His) box polypeptide 8 [Source:MGI Symbol;Acc:MGI:1306823]	1.80865	0.85491	2.01978	15.6265	7.7165e-05	0.0022218
ENSMUSG00000017715	74451	Pgs1	protein_coding	MGI Symbol	phosphatidylglycerophosphate synthase 1 [Source:MGI Symbol;Acc:MGI:1921701]	1.89966	0.92574	2.46113	15.6198	7.744e-05	0.0022273
ENSMUSG00000021427	107513	Ssr1	protein_coding	MGI Symbol	signal sequence receptor, alpha [Source:MGI Symbol;Acc:MGI:105082]	-1.79022	-0.84014	5.032	15.6075	7.7944e-05	0.002237
ENSMUSG00000033909	72344	Usp36	protein_coding	MGI Symbol	ubiquitin specific peptidase 36 [Source:MGI Symbol;Acc:MGI:1919594]	2.06937	1.04919	2.05083	15.609	7.7882e-05	0.002237
ENSMUSG00000074570	320664	Cass4	protein_coding	MGI Symbol	Cas scaffolding protein family member 4 [Source:MGI Symbol;Acc:MGI:2444482]	12.2955	3.62006	-2.6169	15.5994	7.8278e-05	0.0022442
ENSMUSG00000026663	226641	Atf6	protein_coding	MGI Symbol	activating transcription factor 6 [Source:MGI Symbol;Acc:MGI:1926157]	1.96103	0.97161	2.51758	15.589	7.8711e-05	0.0022542
ENSMUSG00000029343	12960	Crybb1	protein_coding	MGI Symbol	crystallin, beta B1 [Source:MGI Symbol;Acc:MGI:104992]	-1.97346	-0.98073	15.4804	15.5839	7.8925e-05	0.0022579
ENSMUSG00000031965	57246	Tbx20	protein_coding	MGI Symbol	T-box 20 [Source:MGI Symbol;Acc:MGI:1888496]	-8.65072	-3.11282	-0.615079	15.579	7.9127e-05	0.0022613
ENSMUSG00000027404	20638	Snrpb	protein_coding	MGI Symbol	small nuclear ribonucleoprotein B [Source:MGI Symbol;Acc:MGI:98342]	-1.99712	-0.99792	5.57165	15.5705	7.9486e-05	0.0022691
ENSMUSG00000064345	17717	mt-Nd2	protein_coding	MGI Symbol	mitochondrially encoded NADH dehydrogenase 2 [Source:MGI Symbol;Acc:MGI:102500]	1.84439	0.88314	8.77047	15.5661	7.9672e-05	0.002272
ENSMUSG00000000594	14667	Gm2a	protein_coding	MGI Symbol	GM2 ganglioside activator protein [Source:MGI Symbol;Acc:MGI:95762]	-1.93431	-0.95182	3.864	15.5616	7.9859e-05	0.0022725
ENSMUSG00000027411	80743	Vps16	protein_coding	MGI Symbol	vacuolar protein sorting 16 (yeast) [Source:MGI Symbol;Acc:MGI:2136772]	-1.74998	-0.80734	3.60406	15.5619	7.9848e-05	0.0022725
ENSMUSG00000021346	74188	Prl8a8	protein_coding	MGI Symbol	prolactin family 8, subfamily a, member 81 [Source:MGI Symbol;Acc:MGI:1921438]	-12.0556	-3.59163	-1.87561	15.5543	8.0171e-05	0.0022789
ENSMUSG00000039419	66797	Cntnap2	protein_coding	MGI Symbol	contactin associated protein-like 2 [Source:MGI Symbol;Acc:MGI:1914047]	-1.726	-0.78743	2.57384	15.5505	8.0329e-05	0.002281
ENSMUSG00000003062	76205	Stard3nl	protein_coding	MGI Symbol	STARD3 N-terminal like [Source:MGI Symbol;Acc:MGI:1923455]	-2.06705	-1.04757	4.12705	15.5469	8.0482e-05	0.0022829
ENSMUSG00000039270	230316	Megf9	protein_coding	MGI Symbol	multiple EGF-like-domains 9 [Source:MGI Symbol;Acc:MGI:1918264]	-2.13486	-1.09414	6.39694	15.5421	8.0687e-05	0.0022863
ENSMUSG00000043279	384309	Trim56	protein_coding	MGI Symbol	tripartite motif-containing 56 [Source:MGI Symbol;Acc:MGI:2685298]	2.3961	1.26069	0.775497	15.5221	8.1547e-05	0.0023082
ENSMUSG00000041645	27225	Ddx24	protein_coding	MGI Symbol	DEAD (Asp-Glu-Ala-Asp) box polypeptide 24 [Source:MGI Symbol;Acc:MGI:1351337]	1.66306	0.73384	4.67708	15.5158	8.1819e-05	0.0023134
ENSMUSG00000024486	15200	Hbegf	protein_coding	MGI Symbol	heparin-binding EGF-like growth factor [Source:MGI Symbol;Acc:MGI:96070]	2.48587	1.31375	1.37714	15.5101	8.2065e-05	0.002318
ENSMUSG00000035498	109332	Cdcp1	protein_coding	MGI Symbol	CUB domain containing protein 1 [Source:MGI Symbol;Acc:MGI:2442010]	-4.18495	-2.06521	-0.638284	15.5072	8.2193e-05	0.0023191
ENSMUSG00000025781	11949	Atp5c1	protein_coding	MGI Symbol	ATP synthase, H+ transporting, mitochondrial F1 complex, gamma polypeptide 1 [Source:MGI Symbol;Acc:MGI:1261437]	-2.03449	-1.02467	6.77864	15.503	8.2373e-05	0.0023217
ENSMUSG00000023353	213990	Agap3	protein_coding	MGI Symbol	ArfGAP with GTPase domain, ankyrin repeat and PH domain 3 [Source:MGI Symbol;Acc:MGI:2183446]	2.29487	1.19841	1.67835	15.4875	8.3053e-05	0.0023384
ENSMUSG00000050930	74393	Map10	protein_coding	MGI Symbol	microtubule-associated protein 10 [Source:MGI Symbol;Acc:MGI:1921643]	2.84023	1.50601	0.347597	15.4789	8.3432e-05	0.0023466
ENSMUSG00000036112	56307	Metap2	protein_coding	MGI Symbol	methionine aminopeptidase 2 [Source:MGI Symbol;Acc:MGI:1929701]	1.7957	0.84455	5.35915	15.4736	8.3664e-05	0.0023507
ENSMUSG00000038181	100910	Chpf2	protein_coding	MGI Symbol	chondroitin polymerizing factor 2 [Source:MGI Symbol;Acc:MGI:1917522]	2.48806	1.31502	0.276642	15.4541	8.4535e-05	0.0023727
ENSMUSG00000000134	209446	Tfe3	protein_coding	MGI Symbol	transcription factor E3 [Source:MGI Symbol;Acc:MGI:98511]	1.81327	0.85859	1.72343	15.4226	8.5952e-05	0.0024099
ENSMUSG00000039361	233489	Picalm	protein_coding	MGI Symbol	phosphatidylinositol binding clathrin assembly protein [Source:MGI Symbol;Acc:MGI:2385902]	1.94839	0.96228	4.31518	15.4171	8.6204e-05	0.0024144
ENSMUSG00000021595	28114	Nsun2	protein_coding	MGI Symbol	NOL1/NOP2/Sun domain family member 2 [Source:MGI Symbol;Acc:MGI:107252]	1.71944	0.78194	4.28165	15.4073	8.6654e-05	0.0024245
ENSMUSG00000002504	65962	Slc9a3r2	protein_coding	MGI Symbol	solute carrier family 9 (sodium/hydrogen exchanger), member 3 regulator 2 [Source:MGI Symbol;Acc:MGI:1890662]	2.1352	1.09437	1.58435	15.3921	8.7353e-05	0.0024415
ENSMUSG00000044816	98303	D630023F18Rik	protein_coding	MGI Symbol	RIKEN cDNA D630023F18 gene [Source:MGI Symbol;Acc:MGI:2138198]	2.82664	1.49909	-0.134146	15.3873	8.7574e-05	0.0024451
ENSMUSG00000060600	13808	Eno3	protein_coding	MGI Symbol	enolase 3, beta muscle [Source:MGI Symbol;Acc:MGI:95395]	-2.20247	-1.13912	6.87549	15.3581	8.8939e-05	0.0024806
ENSMUSG00000019132	79555	BC005537	protein_coding	MGI Symbol	cDNA sequence BC005537 [Source:MGI Symbol;Acc:MGI:2441726]	2.09483	1.06683	4.37733	15.3535	8.9154e-05	0.002484
ENSMUSG00000022453	17939	Naga	protein_coding	MGI Symbol	N-acetyl galactosaminidase, alpha [Source:MGI Symbol;Acc:MGI:1261422]	-2.46779	-1.30322	1.57581	15.3443	8.9592e-05	0.002493
ENSMUSG00000074151	434341	Nlrc5	protein_coding	MGI Symbol	NLR family, CARD domain containing 5 [Source:MGI Symbol;Acc:MGI:3612191]	-2.54277	-1.3464	3.7038	15.3428	8.9664e-05	0.002493
ENSMUSG00000030751	26440	Psma1	protein_coding	MGI Symbol	proteasome (prosome, macropain) subunit, alpha type 1 [Source:MGI Symbol;Acc:MGI:1347005]	-1.75715	-0.81324	5.51599	15.3323	9.0163e-05	0.0025043
ENSMUSG00000071691	381196	Gm960	protein_coding	MGI Symbol	predicted gene 960 [Source:MGI Symbol;Acc:MGI:2685806]	3.08752	1.62645	-0.810801	15.3291	9.0312e-05	0.0025059
ENSMUSG00000053644	110695	Aldh7a1	protein_coding	MGI Symbol	aldehyde dehydrogenase family 7, member A1 [Source:MGI Symbol;Acc:MGI:108186]	-2.14491	-1.10092	5.55862	15.3162	9.0934e-05	0.0025205
ENSMUSG00000048327	70466	Ckap2l	protein_coding	MGI Symbol	cytoskeleton associated protein 2-like [Source:MGI Symbol;Acc:MGI:1917716]	-1.918	-0.9396	1.97778	15.3019	9.1624e-05	0.002537
ENSMUSG00000078247	NA	Airn	antisense	MGI Symbol	antisense Igf2r RNA [Source:MGI Symbol;Acc:MGI:1353471]	2.5695	1.36149	1.59914	15.2966	9.1881e-05	0.0025415
ENSMUSG00000029291	52822	Rufy3	protein_coding	MGI Symbol	RUN and FYVE domain containing 3 [Source:MGI Symbol;Acc:MGI:106484]	-1.78686	-0.83743	4.0907	15.2864	9.2378e-05	0.0025526
ENSMUSG00000024581	108123	Napg	protein_coding	MGI Symbol	N-ethylmaleimide sensitive fusion protein attachment protein gamma [Source:MGI Symbol;Acc:MGI:104561]	1.77447	0.82739	2.72524	15.2748	9.2949e-05	0.0025657
ENSMUSG00000027510	56190	Rbm38	protein_coding	MGI Symbol	RNA binding motif protein 38 [Source:MGI Symbol;Acc:MGI:1889294]	-2.53831	-1.34387	3.39448	15.251	9.4127e-05	0.0025955
ENSMUSG00000060275	100042150	Nrg2	protein_coding	MGI Symbol	neuregulin 2 [Source:MGI Symbol;Acc:MGI:1098246]	25.5057	4.67275	-2.711	15.2475	9.4299e-05	0.0025976
ENSMUSG00000067995	68705	Gtf2f2	protein_coding	MGI Symbol	general transcription factor IIF, polypeptide 2 [Source:MGI Symbol;Acc:MGI:1915955]	-1.88701	-0.9161	5.15655	15.2431	9.4522e-05	0.002601
ENSMUSG00000026869	66998	Psmd5	protein_coding	MGI Symbol	proteasome (prosome, macropain) 26S subunit, non-ATPase, 5 [Source:MGI Symbol;Acc:MGI:1914248]	-2.21221	-1.14549	3.66555	15.2289	9.5234e-05	0.0026179
ENSMUSG00000034032	68925	Rpap1	protein_coding	MGI Symbol	RNA polymerase II associated protein 1 [Source:MGI Symbol;Acc:MGI:1916175]	1.92746	0.9467	1.72241	15.225	9.5432e-05	0.0026207
ENSMUSG00000033900	213582	Map9	protein_coding	MGI Symbol	microtubule-associated protein 9 [Source:MGI Symbol;Acc:MGI:2442208]	1.82765	0.86999	3.30074	15.2187	9.5751e-05	0.0026248
ENSMUSG00000038880	79044	Mrps34	protein_coding	MGI Symbol	mitochondrial ribosomal protein S34 [Source:MGI Symbol;Acc:MGI:1930188]	-2.54794	-1.34933	2.01686	15.2182	9.5777e-05	0.0026248
ENSMUSG00000035242	18245	Oaz1	protein_coding	MGI Symbol	ornithine decarboxylase antizyme 1 [Source:MGI Symbol;Acc:MGI:109433]	-1.84916	-0.88687	5.6989	15.2159	9.5892e-05	0.0026252
ENSMUSG00000029128	100972	Rab28	protein_coding	MGI Symbol	RAB28, member RAS oncogene family [Source:MGI Symbol;Acc:MGI:1917285]	-2.40782	-1.26773	2.73914	15.2037	9.6513e-05	0.0026395
ENSMUSG00000027663	22401	Zmat3	protein_coding	MGI Symbol	zinc finger matrin type 3 [Source:MGI Symbol;Acc:MGI:1195270]	2.42358	1.27714	1.6582	15.1989	9.6762e-05	0.0026436
ENSMUSG00000061130	19043	Ppm1b	protein_coding	MGI Symbol	protein phosphatase 1B, magnesium dependent, beta isoform [Source:MGI Symbol;Acc:MGI:101841]	2.06168	1.04382	2.82328	15.192	9.7113e-05	0.0026505
ENSMUSG00000039715	71820	Wdr34	protein_coding	MGI Symbol	WD repeat domain 34 [Source:MGI Symbol;Acc:MGI:1919070]	-2.90655	-1.53931	1.43824	15.1859	9.7429e-05	0.0026537
ENSMUSG00000040521	66399	Tsfm	protein_coding	MGI Symbol	Ts translation elongation factor, mitochondrial [Source:MGI Symbol;Acc:MGI:1913649]	-2.3082	-1.20677	2.84693	15.1873	9.7358e-05	0.0026537
ENSMUSG00000045948	24030	Mrps12	protein_coding	MGI Symbol	mitochondrial ribosomal protein S12 [Source:MGI Symbol;Acc:MGI:1346333]	-2.21148	-1.14501	3.41633	15.1822	9.762e-05	0.0026562
ENSMUSG00000026509	12334	Capn2	protein_coding	MGI Symbol	calpain 2 [Source:MGI Symbol;Acc:MGI:88264]	1.82806	0.87031	4.15787	15.1659	9.8466e-05	0.0026765
ENSMUSG00000027164	22034	Traf6	protein_coding	MGI Symbol	TNF receptor-associated factor 6 [Source:MGI Symbol;Acc:MGI:108072]	-1.94309	-0.95835	2.88126	15.1458	9.9521e-05	0.0027024
ENSMUSG00000098332	NA	2310009A05Rik	processed_transcript	MGI Symbol	RIKEN cDNA 2310009A05 gene [Source:MGI Symbol;Acc:MGI:1913614]	2.02858	1.02047	2.2003	15.1335	0.00010017	0.0027173
ENSMUSG00000003458	59287	Ncstn	protein_coding	MGI Symbol	nicastrin [Source:MGI Symbol;Acc:MGI:1891700]	-1.94337	-0.95856	3.98863	15.1262	0.00010056	0.0027248
ENSMUSG00000046768	80837	Rhoj	protein_coding	MGI Symbol	ras homolog gene family, member J [Source:MGI Symbol;Acc:MGI:1931551]	-3.66395	-1.8734	3.98214	15.1244	0.00010065	0.0027248
ENSMUSG00000036430	72726	Tbcc	protein_coding	MGI Symbol	tubulin-specific chaperone C [Source:MGI Symbol;Acc:MGI:1919976]	1.8047	0.85176	2.84206	15.117	0.00010105	0.0027279
ENSMUSG00000055067	69726	Smyd3	protein_coding	MGI Symbol	SET and MYND domain containing 3 [Source:MGI Symbol;Acc:MGI:1916976]	-2.22695	-1.15507	3.81217	15.1199	0.00010089	0.0027279
ENSMUSG00000094870	72465	Zfp131	protein_coding	MGI Symbol	zinc finger protein 131 [Source:MGI Symbol;Acc:MGI:1919715]	1.84387	0.88274	3.00163	15.1166	0.00010107	0.0027279
ENSMUSG00000038274	14109	Fau	protein_coding	MGI Symbol	Finkel-Biskis-Reilly murine sarcoma virus (FBR-MuSV) ubiquitously expressed (fox derived) [Source:MGI Symbol;Acc:MGI:102547]	-2.17449	-1.12068	2.92407	15.0924	0.00010238	0.0027603
ENSMUSG00000026712	17533	Mrc1	protein_coding	MGI Symbol	mannose receptor, C type 1 [Source:MGI Symbol;Acc:MGI:97142]	3.29855	1.72183	1.00365	15.0846	0.0001028	0.0027669
ENSMUSG00000034751	328329	Mast4	protein_coding	MGI Symbol	microtubule associated serine/threonine kinase family member 4 [Source:MGI Symbol;Acc:MGI:1918885]	1.96954	0.97786	3.10758	15.0841	0.00010283	0.0027669
ENSMUSG00000046280	214547	She	protein_coding	MGI Symbol	src homology 2 domain-containing transforming protein E [Source:MGI Symbol;Acc:MGI:1099462]	4.54081	2.18295	-1.18024	15.0784	0.00010314	0.0027725
ENSMUSG00000090626	21778	Tex9	protein_coding	MGI Symbol	testis expressed gene 9 [Source:MGI Symbol;Acc:MGI:1201610]	-1.79024	-0.84015	5.0981	15.0761	0.00010326	0.002773
ENSMUSG00000034285	18082	Nipsnap1	protein_coding	MGI Symbol	4-nitrophenylphosphatase domain and non-neuronal SNAP25-like protein homolog 1 (C. elegans) [Source:MGI Symbol;Acc:MGI:1278344]	-2.23698	-1.16155	2.04338	15.0621	0.00010403	0.00279
ENSMUSG00000041482	667742	Piezo2	protein_coding	MGI Symbol	piezo-type mechanosensitive ion channel component 2 [Source:MGI Symbol;Acc:MGI:1918781]	3.26196	1.70574	0.493453	15.0608	0.0001041	0.00279
ENSMUSG00000015217	15354	Hmgb3	protein_coding	MGI Symbol	high mobility group box 3 [Source:MGI Symbol;Acc:MGI:1098219]	-2.23639	-1.16117	2.56171	15.0538	0.00010449	0.0027976
ENSMUSG00000025810	18186	Nrp1	protein_coding	MGI Symbol	neuropilin 1 [Source:MGI Symbol;Acc:MGI:106206]	1.98989	0.99269	3.21957	15.0508	0.00010466	0.0027992
ENSMUSG00000030779	19647	Rbbp6	protein_coding	MGI Symbol	retinoblastoma binding protein 6 [Source:MGI Symbol;Acc:MGI:894835]	2.01001	1.0072	3.78628	15.0475	0.00010484	0.0028013
ENSMUSG00000036480	69453	Prss56	protein_coding	MGI Symbol	protease, serine 56 [Source:MGI Symbol;Acc:MGI:1916703]	-19.3194	-4.27198	-1.21653	15.044	0.00010503	0.0028037
ENSMUSG00000055762	66656	Eef1d	protein_coding	MGI Symbol	eukaryotic translation elongation factor 1 delta (guanine nucleotide exchange protein) [Source:MGI Symbol;Acc:MGI:1913906]	-1.95609	-0.96797	6.29373	15.0325	0.00010567	0.002818
ENSMUSG00000038572	228802	Bpifb5	protein_coding	MGI Symbol	BPI fold containing family B, member 5 [Source:MGI Symbol;Acc:MGI:2385160]	-12.889	-3.68807	-1.38768	15.03	0.00010582	0.002819
ENSMUSG00000030768	68897	Disp1	protein_coding	MGI Symbol	dispatched homolog 1 (Drosophila) [Source:MGI Symbol;Acc:MGI:1916147]	2.11046	1.07756	0.781013	15.0273	0.00010597	0.0028202
ENSMUSG00000038242	71872	Aox4	protein_coding	MGI Symbol	aldehyde oxidase 4 [Source:MGI Symbol;Acc:MGI:1919122]	2.54219	1.34607	0.883616	15.0206	0.00010634	0.0028273
ENSMUSG00000063019	69161	Manbal	protein_coding	MGI Symbol	mannosidase, beta A, lysosomal-like [Source:MGI Symbol;Acc:MGI:1916411]	-2.10509	-1.07388	4.46742	15.0066	0.00010714	0.0028428
ENSMUSG00000053329	102641949	D10Jhu81e	protein_coding	MGI Symbol	DNA segment, Chr 10, Johns Hopkins University 81 expressed [Source:MGI Symbol;Acc:MGI:1351861]	-1.94503	-0.95979	3.32238	14.9874	0.00010823	0.002869
ENSMUSG00000053329	28295	D10Jhu81e	protein_coding	MGI Symbol	DNA segment, Chr 10, Johns Hopkins University 81 expressed [Source:MGI Symbol;Acc:MGI:1351861]	-1.94503	-0.95979	3.32238	14.9874	0.00010823	0.002869
ENSMUSG00000010067	56289	Rassf1	protein_coding	MGI Symbol	Ras association (RalGDS/AF-6) domain family member 1 [Source:MGI Symbol;Acc:MGI:1928386]	-3.13731	-1.64953	1.85158	14.9514	0.00011031	0.0029184
ENSMUSG00000015291	14567	Gdi1	protein_coding	MGI Symbol	guanosine diphosphate (GDP) dissociation inhibitor 1 [Source:MGI Symbol;Acc:MGI:99846]	-2.2691	-1.18212	4.65024	14.9527	0.00011024	0.0029184
ENSMUSG00000064105	94219	Cnnm2	protein_coding	MGI Symbol	cyclin M2 [Source:MGI Symbol;Acc:MGI:2151054]	2.32485	1.21714	1.6544	14.888	0.00011409	0.0030152
ENSMUSG00000086779	NA	Gm13562	processed_transcript	MGI Symbol	predicted gene 13562 [Source:MGI Symbol;Acc:MGI:3651238]	8.02527	3.00455	-1.61021	14.8486	0.0001165	0.0030759
ENSMUSG00000032458	50797	Copb2	protein_coding	MGI Symbol	coatomer protein complex, subunit beta 2 (beta prime) [Source:MGI Symbol;Acc:MGI:1354962]	1.98686	0.99049	5.09784	14.8031	0.00011934	0.0031478
ENSMUSG00000027239	17242	Mdk	protein_coding	MGI Symbol	midkine [Source:MGI Symbol;Acc:MGI:96949]	-2.1931	-1.13297	3.66045	14.7974	0.0001197	0.0031542
ENSMUSG00000036169	66042	Sostdc1	protein_coding	MGI Symbol	sclerostin domain containing 1 [Source:MGI Symbol;Acc:MGI:1913292]	-2.36736	-1.24328	1.83329	14.7897	0.00012019	0.003164
ENSMUSG00000030410	13401	Dmwd	protein_coding	MGI Symbol	dystrophia myotonica-containing WD repeat motif [Source:MGI Symbol;Acc:MGI:94907]	1.99643	0.99742	3.86629	14.781	0.00012074	0.0031693
ENSMUSG00000045102	272158	Poln	protein_coding	MGI Symbol	DNA polymerase N [Source:MGI Symbol;Acc:MGI:2675617]	-2.34695	-1.23079	3.50444	14.7846	0.00012052	0.0031693
ENSMUSG00000054196	68588	Cthrc1	protein_coding	MGI Symbol	collagen triple helix repeat containing 1 [Source:MGI Symbol;Acc:MGI:1915838]	-2.21832	-1.14947	3.03218	14.781	0.00012075	0.0031693
ENSMUSG00000027655	71715	Dhx35	protein_coding	MGI Symbol	DEAH (Asp-Glu-Ala-His) box polypeptide 35 [Source:MGI Symbol;Acc:MGI:1918965]	2.25222	1.17135	0.866197	14.776	0.00012107	0.0031746
ENSMUSG00000041763	22019	Tpp2	protein_coding	MGI Symbol	tripeptidyl peptidase II [Source:MGI Symbol;Acc:MGI:102724]	1.76811	0.82221	3.32808	14.7682	0.00012157	0.0031847
ENSMUSG00000086328	NA	2700033N17Rik	lincRNA	MGI Symbol	RIKEN cDNA 2700033N17 gene [Source:MGI Symbol;Acc:MGI:1919853]	2.48559	1.31359	0.163481	14.7614	0.00012201	0.003193
ENSMUSG00000020928	75689	Higd1b	protein_coding	MGI Symbol	HIG1 domain family, member 1B [Source:MGI Symbol;Acc:MGI:1922939]	2.87474	1.52343	0.722093	14.7561	0.00012235	0.0031967
ENSMUSG00000024429	14670	Gnl1	protein_coding	MGI Symbol	guanine nucleotide binding protein-like 1 [Source:MGI Symbol;Acc:MGI:95764]	1.72721	0.78844	2.88646	14.7555	0.00012239	0.0031967
ENSMUSG00000019428	14232	Fkbp8	protein_coding	MGI Symbol	FK506 binding protein 8 [Source:MGI Symbol;Acc:MGI:1341070]	-1.7435	-0.80199	5.66076	14.7366	0.00012362	0.0032258
ENSMUSG00000026791	56017	Slc2a8	protein_coding	MGI Symbol	solute carrier family 2, (facilitated glucose transporter), member 8 [Source:MGI Symbol;Acc:MGI:1860103]	-2.04093	-1.02923	1.61742	14.7288	0.00012413	0.003236
ENSMUSG00000045838	214239	A430105I19Rik	protein_coding	MGI Symbol	RIKEN cDNA A430105I19 gene [Source:MGI Symbol;Acc:MGI:2685199]	2.31826	1.21304	1.02983	14.7255	0.00012435	0.0032384
ENSMUSG00000095041	NA	PISD	protein_coding	HGNC Symbol	phosphatidylserine decarboxylase [Source:HGNC Symbol;Acc:HGNC:8999]	2.39214	1.2583	2.32968	14.7222	0.00012457	0.003241
ENSMUSG00000006728	12567	Cdk4	protein_coding	MGI Symbol	cyclin-dependent kinase 4 [Source:MGI Symbol;Acc:MGI:88357]	-1.97601	-0.98259	5.32613	14.7006	0.00012601	0.0032721
ENSMUSG00000042682	80795	Selk	protein_coding	MGI Symbol	selenoprotein K [Source:MGI Symbol;Acc:MGI:1931466]	1.57702	0.6572	5.79592	14.7006	0.000126	0.0032721
ENSMUSG00000038520	233204	Tbc1d17	protein_coding	MGI Symbol	TBC1 domain family, member 17 [Source:MGI Symbol;Acc:MGI:2449973]	-2.0489	-1.03485	2.69633	14.6979	0.00012619	0.0032736
ENSMUSG00000055235	269633	Wdr86	protein_coding	MGI Symbol	WD repeat domain 86 [Source:MGI Symbol;Acc:MGI:1915466]	-5.86528	-2.5522	0.126848	14.682	0.00012726	0.003298
ENSMUSG00000078302	15229	Foxd1	protein_coding	MGI Symbol	forkhead box D1 [Source:MGI Symbol;Acc:MGI:1347463]	-4.39898	-2.13717	-2.44227	14.6713	0.00012798	0.0033136
ENSMUSG00000053897	67547	Slc39a8	protein_coding	MGI Symbol	solute carrier family 39 (metal ion transporter), member 8 [Source:MGI Symbol;Acc:MGI:1914797]	3.17263	1.66568	0.81412	14.6675	0.00012824	0.0033171
ENSMUSG00000028494	11520	Plin2	protein_coding	MGI Symbol	perilipin 2 [Source:MGI Symbol;Acc:MGI:87920]	-1.89271	-0.92045	3.83561	14.659	0.00012882	0.0033276
ENSMUSG00000058135	14862	Gstm1	protein_coding	MGI Symbol	glutathione S-transferase, mu 1 [Source:MGI Symbol;Acc:MGI:95860]	-1.96717	-0.97612	7.36169	14.6579	0.00012889	0.0033276
ENSMUSG00000027944	23897	Hax1	protein_coding	MGI Symbol	HCLS1 associated X-1 [Source:MGI Symbol;Acc:MGI:1346319]	-2.53794	-1.34366	1.71328	14.6476	0.0001296	0.0033379
ENSMUSG00000036504	75454	Phpt1	protein_coding	MGI Symbol	phosphohistidine phosphatase 1 [Source:MGI Symbol;Acc:MGI:1922704]	-1.62033	-0.69629	4.28333	14.6472	0.00012963	0.0033379
ENSMUSG00000040536	69352	Necab1	protein_coding	MGI Symbol	N-terminal EF-hand calcium binding protein 1 [Source:MGI Symbol;Acc:MGI:1916602]	-1.945	-0.95977	3.29497	14.6466	0.00012967	0.0033379
ENSMUSG00000031207	17698	Msn	protein_coding	MGI Symbol	moesin [Source:MGI Symbol;Acc:MGI:97167]	1.81136	0.85707	3.16584	14.6204	0.00013149	0.0033814
ENSMUSG00000028771	19248	Ptpn12	protein_coding	MGI Symbol	protein tyrosine phosphatase, non-receptor type 12 [Source:MGI Symbol;Acc:MGI:104673]	2.28848	1.19439	1.48836	14.6048	0.00013258	0.0034062
ENSMUSG00000000399	66108	Ndufa9	protein_coding	MGI Symbol	NADH dehydrogenase (ubiquinone) 1 alpha subcomplex, 9 [Source:MGI Symbol;Acc:MGI:1913358]	-2.06028	-1.04284	5.90691	14.5964	0.00013317	0.0034182
ENSMUSG00000021091	20716	Serpina3n	protein_coding	MGI Symbol	serine (or cysteine) peptidase inhibitor, clade A, member 3N [Source:MGI Symbol;Acc:MGI:105045]	18.9913	4.24727	-1.75183	14.5904	0.00013359	0.0034257
ENSMUSG00000026566	68481	Mpzl1	protein_coding	MGI Symbol	myelin protein zero-like 1 [Source:MGI Symbol;Acc:MGI:1915731]	-2.19254	-1.1326	2.78537	14.5842	0.00013403	0.0034304
ENSMUSG00000033955	228140	Tnks1bp1	protein_coding	MGI Symbol	tankyrase 1 binding protein 1 [Source:MGI Symbol;Acc:MGI:2446193]	2.79822	1.48451	0.541233	14.5855	0.00013394	0.0034304
ENSMUSG00000035351	69736	Nup37	protein_coding	MGI Symbol	nucleoporin 37 [Source:MGI Symbol;Acc:MGI:1919964]	-2.39253	-1.25854	1.83337	14.5542	0.00013619	0.0034789
ENSMUSG00000055319	207352	Sec23ip	protein_coding	MGI Symbol	Sec23 interacting protein [Source:MGI Symbol;Acc:MGI:2450915]	1.72247	0.78448	2.90844	14.5556	0.00013608	0.0034789
ENSMUSG00000048458	109050	Fam212b	protein_coding	MGI Symbol	family with sequence similarity 212, member B [Source:MGI Symbol;Acc:MGI:1923497]	4.70786	2.23507	0.166555	14.5481	0.00013662	0.0034867
ENSMUSG00000000724	12957	Cryba1	protein_coding	MGI Symbol	crystallin, beta A1 [Source:MGI Symbol;Acc:MGI:88518]	-2.35267	-1.2343	17.1244	14.543	0.000137	0.0034895
ENSMUSG00000028607	12896	Cpt2	protein_coding	MGI Symbol	carnitine palmitoyltransferase 2 [Source:MGI Symbol;Acc:MGI:109176]	-2.13963	-1.09736	6.86046	14.5438	0.00013694	0.0034895
ENSMUSG00000041895	52639	Wipi1	protein_coding	MGI Symbol	WD repeat domain, phosphoinositide interacting 1 [Source:MGI Symbol;Acc:MGI:1261864]	1.69893	0.76463	4.96967	14.5397	0.00013724	0.0034924
ENSMUSG00000028339	12819	Col15a1	protein_coding	MGI Symbol	collagen, type XV, alpha 1 [Source:MGI Symbol;Acc:MGI:88449]	3.5056	1.80966	0.651369	14.5373	0.00013741	0.003493
ENSMUSG00000038388	56524	Mpp6	protein_coding	MGI Symbol	membrane protein, palmitoylated 6 (MAGUK p55 subfamily member 6) [Source:MGI Symbol;Acc:MGI:1927340]	2.14986	1.10424	3.41646	14.5358	0.00013752	0.003493
ENSMUSG00000067787	53619	Blcap	protein_coding	MGI Symbol	bladder cancer associated protein homolog (human) [Source:MGI Symbol;Acc:MGI:1858907]	-2.03328	-1.02381	3.21562	14.5338	0.00013767	0.0034933
ENSMUSG00000028382	230257	Ptbp3	protein_coding	MGI Symbol	polypyrimidine tract binding protein 3 [Source:MGI Symbol;Acc:MGI:1923334]	2.18668	1.12874	2.45097	14.5303	0.00013792	0.0034965
ENSMUSG00000024483	108857	Ankhd1	protein_coding	MGI Symbol	ankyrin repeat and KH domain containing 1 [Source:MGI Symbol;Acc:MGI:1921733]	1.96525	0.97471	3.60023	14.5189	0.00013876	0.003511
ENSMUSG00000004937	52551	Sgta	protein_coding	MGI Symbol	small glutamine-rich tetratricopeptide repeat (TPR)-containing, alpha [Source:MGI Symbol;Acc:MGI:1098703]	-2.06127	-1.04353	4.82596	14.5098	0.00013944	0.0035215
ENSMUSG00000040859	100383	Bsdc1	protein_coding	MGI Symbol	BSD domain containing 1 [Source:MGI Symbol;Acc:MGI:1913466]	1.65616	0.72784	2.99262	14.5104	0.00013939	0.0035215
ENSMUSG00000002308	54219	Cd320	protein_coding	MGI Symbol	CD320 antigen [Source:MGI Symbol;Acc:MGI:1860083]	-2.03559	-1.02545	2.79106	14.4874	0.0001411	0.0035601
ENSMUSG00000024044	13823	Epb4.1l3	protein_coding	MGI Symbol	erythrocyte protein band 4.1 like 3 [Source:MGI Symbol;Acc:MGI:103008]	1.88718	0.91623	4.97149	14.4715	0.0001423	0.0035768
ENSMUSG00000037712	218952	Fermt2	protein_coding	MGI Symbol	fermitin family homolog 2 (Drosophila) [Source:MGI Symbol;Acc:MGI:2385001]	1.78848	0.83873	3.60209	14.4721	0.00014225	0.0035768
ENSMUSG00000046798	64945	Cldn12	protein_coding	MGI Symbol	claudin 12 [Source:MGI Symbol;Acc:MGI:1929288]	1.95152	0.9646	1.90894	14.4729	0.00014219	0.0035768
ENSMUSG00000088302	NA	Zakit	misc_RNA	MGI Symbol	sterile alpha motif and leucine zipper containing kinase AZK, intronic transcript [Source:MGI Symbol;Acc:MGI:5451945]	26.3157	4.71785	-2.84763	14.474	0.00014211	0.0035768
ENSMUSG00000028410	15502	Dnaja1	protein_coding	MGI Symbol	DnaJ (Hsp40) homolog, subfamily A, member 1 [Source:MGI Symbol;Acc:MGI:1270129]	-1.98985	-0.99266	5.15954	14.4608	0.0001431	0.0035933
ENSMUSG00000056296	72003	Synpr	protein_coding	MGI Symbol	synaptoporin [Source:MGI Symbol;Acc:MGI:1919253]	-9.00452	-3.17065	2.23404	14.458	0.00014332	0.0035933
ENSMUSG00000067924	553127	Cxx1b	protein_coding	MGI Symbol	CAAX box 1B [Source:MGI Symbol;Acc:MGI:3576504]	2.13066	1.0913	1.4092	14.4575	0.00014335	0.0035933
ENSMUSG00000003955	70186	Fam162a	protein_coding	MGI Symbol	family with sequence similarity 162, member A [Source:MGI Symbol;Acc:MGI:1917436]	1.6756	0.74468	4.1765	14.4521	0.00014377	0.0036003
ENSMUSG00000037664	12577	Cdkn1c	protein_coding	MGI Symbol	cyclin-dependent kinase inhibitor 1C (P57) [Source:MGI Symbol;Acc:MGI:104564]	2.08363	1.0591	7.46782	14.4356	0.00014504	0.0036252
ENSMUSG00000066643	74682	Wdr35	protein_coding	MGI Symbol	WD repeat domain 35 [Source:MGI Symbol;Acc:MGI:1921932]	1.63109	0.70584	2.82258	14.4369	0.00014494	0.0036252
ENSMUSG00000039682	66988	Lap3	protein_coding	MGI Symbol	leucine aminopeptidase 3 [Source:MGI Symbol;Acc:MGI:1914238]	-2.0518	-1.03689	5.02855	14.43	0.00014547	0.0036326
ENSMUSG00000024228	67993	Nudt12	protein_coding	MGI Symbol	nudix (nucleoside diphosphate linked moiety X)-type motif 12 [Source:MGI Symbol;Acc:MGI:1915243]	3.038	1.60312	-0.249771	14.415	0.00014663	0.003656
ENSMUSG00000092384	NA	Gm4189	processed_transcript	MGI Symbol	predicted gene 4189 [Source:MGI Symbol;Acc:MGI:3782365]	2.72306	1.44523	0.431427	14.4144	0.00014668	0.003656
ENSMUSG00000031074	14174	Fgf3	protein_coding	MGI Symbol	fibroblast growth factor 3 [Source:MGI Symbol;Acc:MGI:95517]	-11.6625	-3.54381	-2.2611	14.4035	0.00014752	0.0036737
ENSMUSG00000037921	234311	Ddx60	protein_coding	MGI Symbol	DEAD (Asp-Glu-Ala-Asp) box polypeptide 60 [Source:MGI Symbol;Acc:MGI:2384570]	3.57365	1.8374	0.212757	14.3849	0.00014899	0.0037033
ENSMUSG00000091421	NA	Gm4202	processed_pseudogene	MGI Symbol	predicted gene 4202 [Source:MGI Symbol;Acc:MGI:3782379]	-3.29669	-1.72102	0.550808	14.3856	0.00014894	0.0037033
ENSMUSG00000027274	59030	Mkks	protein_coding	MGI Symbol	McKusick-Kaufman syndrome [Source:MGI Symbol;Acc:MGI:1891836]	1.69747	0.76339	3.74593	14.3679	0.00015035	0.0037335
ENSMUSG00000028909	19273	Ptpru	protein_coding	MGI Symbol	protein tyrosine phosphatase, receptor type, U [Source:MGI Symbol;Acc:MGI:1321151]	2.2186	1.14965	5.39698	14.3661	0.00015049	0.0037335
ENSMUSG00000047787	396184	Flrt1	protein_coding	MGI Symbol	fibronectin leucine rich transmembrane protein 1 [Source:MGI Symbol;Acc:MGI:3026647]	-2.94366	-1.55761	1.41425	14.3617	0.00015084	0.0037388
ENSMUSG00000038803	102632739	Ost4	protein_coding	MGI Symbol	oligosaccharyltransferase 4 homolog (S. cerevisiae) [Source:MGI Symbol;Acc:MGI:1914945]	-2.00963	-1.00693	3.39851	14.3432	0.00015233	0.0037721
ENSMUSG00000038803	67695	Ost4	protein_coding	MGI Symbol	oligosaccharyltransferase 4 homolog (S. cerevisiae) [Source:MGI Symbol;Acc:MGI:1914945]	-2.00963	-1.00693	3.39851	14.3432	0.00015233	0.0037721
ENSMUSG00000042109	105859	Csdc2	protein_coding	MGI Symbol	cold shock domain containing C2, RNA binding [Source:MGI Symbol;Acc:MGI:2146027]	-2.10236	-1.07201	3.29121	14.3412	0.00015249	0.0037728
ENSMUSG00000026608	226823	Kctd3	protein_coding	MGI Symbol	potassium channel tetramerisation domain containing 3 [Source:MGI Symbol;Acc:MGI:2444629]	1.96314	0.97316	3.07276	14.3355	0.00015295	0.0037806
ENSMUSG00000091405	102641229	Hist2h4	protein_coding	MGI Symbol	histone cluster 2, H4 [Source:MGI Symbol;Acc:MGI:2140113]	3.06522	1.61599	-0.230202	14.3234	0.00015394	0.0038016
ENSMUSG00000091405	97122	Hist2h4	protein_coding	MGI Symbol	histone cluster 2, H4 [Source:MGI Symbol;Acc:MGI:2140113]	3.06522	1.61599	-0.230202	14.3234	0.00015394	0.0038016
ENSMUSG00000042156	66573	Dzip1	protein_coding	MGI Symbol	DAZ interacting protein 1 [Source:MGI Symbol;Acc:MGI:1914311]	2.04537	1.03236	2.06223	14.3116	0.00015491	0.0038219
ENSMUSG00000020250	50493	Txnrd1	protein_coding	MGI Symbol	thioredoxin reductase 1 [Source:MGI Symbol;Acc:MGI:1354175]	1.87966	0.91047	2.85581	14.3068	0.00015531	0.0038247
ENSMUSG00000041592	237979	Sdk2	protein_coding	MGI Symbol	sidekick homolog 2 (chicken) [Source:MGI Symbol;Acc:MGI:2443847]	-1.84805	-0.886	4.2176	14.3084	0.00015517	0.0038247
ENSMUSG00000026202	22145	Tuba4a	protein_coding	MGI Symbol	tubulin, alpha 4A [Source:MGI Symbol;Acc:MGI:1095410]	-2.81753	-1.49443	1.22812	14.3018	0.00015571	0.0038312
ENSMUSG00000032123	13478	Dpagt1	protein_coding	MGI Symbol	dolichyl-phosphate (UDP-N-acetylglucosamine) acetylglucosaminephosphotransferase 1 (GlcNAc-1-P transferase) [Source:MGI Symbol;Acc:MGI:1196396]	-2.21306	-1.14604	3.9756	14.2983	0.00015601	0.0038348
ENSMUSG00000020649	20135	Rrm2	protein_coding	MGI Symbol	ribonucleotide reductase M2 [Source:MGI Symbol;Acc:MGI:98181]	-2.50667	-1.32577	2.70535	14.2943	0.00015634	0.0038395
ENSMUSG00000022841	11773	Ap2m1	protein_coding	MGI Symbol	adaptor-related protein complex 2, mu 1 subunit [Source:MGI Symbol;Acc:MGI:1298405]	-2.04101	-1.02928	3.67467	14.2848	0.00015713	0.0038554
ENSMUSG00000001663	14871	Gstt1	protein_coding	MGI Symbol	glutathione S-transferase, theta 1 [Source:MGI Symbol;Acc:MGI:107379]	-8.20743	-3.03693	0.092253	14.2801	0.00015752	0.0038615
ENSMUSG00000074918	NA	Inafm2	antisense	MGI Symbol	InaF motif containing 2 [Source:MGI Symbol;Acc:MGI:1915354]	-2.35314	-1.23459	3.20843	14.2776	0.00015773	0.0038631
ENSMUSG00000030677	110033	Kif22	protein_coding	MGI Symbol	kinesin family member 22 [Source:MGI Symbol;Acc:MGI:109233]	-1.94538	-0.96005	2.47041	14.2683	0.00015851	0.0038786
ENSMUSG00000084141	NA	Olfr1372-ps1	processed_pseudogene	MGI Symbol	olfactory receptor 1372, pseudogene 1 [Source:MGI Symbol;Acc:MGI:3031206]	19.4615	4.28255	-3.12021	14.266	0.00015871	0.0038799
ENSMUSG00000024163	30957	Mapk8ip3	protein_coding	MGI Symbol	mitogen-activated protein kinase 8 interacting protein 3 [Source:MGI Symbol;Acc:MGI:1353598]	1.77907	0.83112	3.46116	14.2597	0.00015924	0.0038893
ENSMUSG00000041134	224405	Cyyr1	protein_coding	MGI Symbol	cysteine and tyrosine-rich protein 1 [Source:MGI Symbol;Acc:MGI:2152187]	-2.20618	-1.14155	1.79641	14.2557	0.00015957	0.0038939
ENSMUSG00000067279	53412	Ppp1r3c	protein_coding	MGI Symbol	protein phosphatase 1, regulatory (inhibitor) subunit 3C [Source:MGI Symbol;Acc:MGI:1858229]	-2.34517	-1.22969	1.6161	14.2505	0.00016002	0.0039013
ENSMUSG00000101777	NA	Gm9127	processed_pseudogene	MGI Symbol	predicted gene 9127 [Source:MGI Symbol;Acc:MGI:3648386]	-21.7052	-4.43997	-2.28598	14.2423	0.00016072	0.0039147
ENSMUSG00000030556	67867	Lrrc28	protein_coding	MGI Symbol	leucine rich repeat containing 28 [Source:MGI Symbol;Acc:MGI:1915689]	-2.00377	-1.00272	2.99675	14.2204	0.0001626	0.0039568
ENSMUSG00000029060	76580	Mib2	protein_coding	MGI Symbol	mindbomb homolog 2 (Drosophila) [Source:MGI Symbol;Acc:MGI:2679684]	2.86702	1.51955	0.692383	14.2131	0.00016323	0.0039621
ENSMUSG00000046671	76824	Mtfr1l	protein_coding	MGI Symbol	mitochondrial fission regulator 1-like [Source:MGI Symbol;Acc:MGI:1924074]	-2.04867	-1.03469	6.2708	14.2128	0.00016326	0.0039621
ENSMUSG00000089983	NA	2010320O07Rik	processed_transcript	MGI Symbol	RIKEN cDNA 2010320O07 gene [Source:MGI Symbol;Acc:MGI:1917131]	19.4584	4.28232	-3.23885	14.2141	0.00016315	0.0039621
ENSMUSG00000037974	17833	Muc5ac	protein_coding	MGI Symbol	mucin 5, subtypes A and C, tracheobronchial/gastric [Source:MGI Symbol;Acc:MGI:104697]	19.4444	4.28128	-3.24289	14.2048	0.00016395	0.0039753
ENSMUSG00000037447	214855	Arid5a	protein_coding	MGI Symbol	AT rich interactive domain 5A (MRF1-like) [Source:MGI Symbol;Acc:MGI:2443039]	2.8223	1.49687	0.163358	14.2013	0.00016426	0.0039791
ENSMUSG00000029570	16848	Lfng	protein_coding	MGI Symbol	LFNG O-fucosylpeptide 3-beta-N-acetylglucosaminyltransferase [Source:MGI Symbol;Acc:MGI:1095413]	-2.2382	-1.16234	2.19591	14.1937	0.00016492	0.0039857
ENSMUSG00000039851	74387	4932438H23Rik	protein_coding	MGI Symbol	RIKEN cDNA 4932438H23 gene [Source:MGI Symbol;Acc:MGI:1921637]	-5.67653	-2.50501	-0.799502	14.1952	0.00016479	0.0039857
ENSMUSG00000085555	NA	2610035F20Rik	processed_transcript	MGI Symbol	RIKEN cDNA 2610035F20 gene [Source:MGI Symbol;Acc:MGI:1916498]	-7.83754	-2.9704	-1.33577	14.193	0.00016498	0.0039857
ENSMUSG00000029684	73178	Wasl	protein_coding	MGI Symbol	Wiskott-Aldrich syndrome-like (human) [Source:MGI Symbol;Acc:MGI:1920428]	1.74098	0.7999	3.45023	14.1716	0.00016687	0.0040277
ENSMUSG00000001016	67781	Ilf2	protein_coding	MGI Symbol	interleukin enhancer binding factor 2 [Source:MGI Symbol;Acc:MGI:1915031]	-1.94416	-0.95915	4.5278	14.1487	0.00016891	0.0040733
ENSMUSG00000024213	56409	Nudt3	protein_coding	MGI Symbol	nudix (nucleotide diphosphate linked moiety X)-type motif 3 [Source:MGI Symbol;Acc:MGI:1928484]	1.80198	0.84958	3.80061	14.1179	0.00017171	0.004137
ENSMUSG00000076609	NA	Igkc	IG_C_gene	MGI Symbol	immunoglobulin kappa constant [Source:MGI Symbol;Acc:MGI:96495]	-2.96029	-1.56574	0.917166	14.112	0.00017224	0.0041461
ENSMUSG00000068762	14867	Gstm6	protein_coding	MGI Symbol	glutathione S-transferase, mu 6 [Source:MGI Symbol;Acc:MGI:1309467]	-2.12573	-1.08796	3.8085	14.1083	0.00017258	0.0041507
ENSMUSG00000022220	104110	Adcy4	protein_coding	MGI Symbol	adenylate cyclase 4 [Source:MGI Symbol;Acc:MGI:99674]	5.46249	2.44956	-0.929588	14.0952	0.00017379	0.0041759
ENSMUSG00000030895	15458	Hpx	protein_coding	MGI Symbol	hemopexin [Source:MGI Symbol;Acc:MGI:105112]	10.1019	3.33655	-1.56829	14.0832	0.00017489	0.0041987
ENSMUSG00000015340	13058	Cybb	protein_coding	MGI Symbol	cytochrome b-245, beta polypeptide [Source:MGI Symbol;Acc:MGI:88574]	5.24241	2.39023	-0.947052	14.0743	0.00017573	0.0041987
ENSMUSG00000019935	216227	Slc17a8	protein_coding	MGI Symbol	solute carrier family 17 (sodium-dependent inorganic phosphate cotransporter), member 8 [Source:MGI Symbol;Acc:MGI:3039629]	-9.1122	-3.1878	-1.27659	14.074	0.00017576	0.0041987
ENSMUSG00000037679	70435	Inf2	protein_coding	MGI Symbol	inverted formin, FH2 and WH2 domain containing [Source:MGI Symbol;Acc:MGI:1917685]	2.85444	1.51321	2.00642	14.0773	0.00017545	0.0041987
ENSMUSG00000038628	67005	Polr3k	protein_coding	MGI Symbol	polymerase (RNA) III (DNA directed) polypeptide K [Source:MGI Symbol;Acc:MGI:1914255]	-2.18338	-1.12656	3.70235	14.0804	0.00017516	0.0041987
ENSMUSG00000068329	64704	Htra2	protein_coding	MGI Symbol	HtrA serine peptidase 2 [Source:MGI Symbol;Acc:MGI:1928676]	-2.71225	-1.43949	1.50842	14.0766	0.00017551	0.0041987
ENSMUSG00000073489	15951	Ifi204	protein_coding	MGI Symbol	interferon activated gene 204 [Source:MGI Symbol;Acc:MGI:96429]	5.92334	2.56641	-1.88243	14.0715	0.00017599	0.0041987
ENSMUSG00000073699	NA	Gm833	lincRNA	MGI Symbol	predicted gene 833 [Source:MGI Symbol;Acc:MGI:2685679]	-12.7631	-3.67391	-0.356314	14.0729	0.00017586	0.0041987
ENSMUSG00000025008	67590	Tctn3	protein_coding	MGI Symbol	tectonic family member 3 [Source:MGI Symbol;Acc:MGI:1914840]	-2.20662	-1.14184	1.79998	14.0669	0.00017642	0.0042026
ENSMUSG00000052926	69724	Rnaseh2a	protein_coding	MGI Symbol	ribonuclease H2, large subunit [Source:MGI Symbol;Acc:MGI:1916974]	-2.11952	-1.08374	1.95533	14.0664	0.00017647	0.0042026
ENSMUSG00000048915	13640	Efna5	protein_coding	MGI Symbol	ephrin A5 [Source:MGI Symbol;Acc:MGI:107444]	-2.41798	-1.2738	4.08615	14.0304	0.00017988	0.0042799
ENSMUSG00000051483	12408	Cbr1	protein_coding	MGI Symbol	carbonyl reductase 1 [Source:MGI Symbol;Acc:MGI:88284]	-1.88792	-0.9168	4.36065	14.0233	0.00018056	0.0042924
ENSMUSG00000097052	NA	Snhg7	snoRNA	MGI Symbol	small nucleolar RNA host gene 7 [Source:MGI Symbol;Acc:MGI:1919341]	2.2317	1.15814	1.88177	14.0207	0.0001808	0.0042943
ENSMUSG00000000811	232223	Txnrd3	protein_coding	MGI Symbol	thioredoxin reductase 3 [Source:MGI Symbol;Acc:MGI:2386711]	2.44582	1.29032	0.593567	14.0033	0.00018249	0.0043304
ENSMUSG00000031613	15446	Hpgd	protein_coding	MGI Symbol	hydroxyprostaglandin dehydrogenase 15 (NAD) [Source:MGI Symbol;Acc:MGI:108085]	-3.5925	-1.84499	0.248765	13.9739	0.00018536	0.0043908
ENSMUSG00000032757	12068	Bet1	protein_coding	MGI Symbol	blocked early in transport 1 homolog (S. cerevisiae) [Source:MGI Symbol;Acc:MGI:1343104]	1.69342	0.75994	3.16107	13.9752	0.00018524	0.0043908
ENSMUSG00000021998	18826	Lcp1	protein_coding	MGI Symbol	lymphocyte cytosolic protein 1 [Source:MGI Symbol;Acc:MGI:104808]	2.89967	1.53589	1.09175	13.953	0.00018744	0.0044322
ENSMUSG00000092272	NA	Gm19301	processed_transcript	MGI Symbol	predicted gene, 19301 [Source:MGI Symbol;Acc:MGI:5011486]	-8.08406	-3.01508	-1.81015	13.9534	0.0001874	0.0044322
ENSMUSG00000086769	NA	Gm15587	antisense	MGI Symbol	predicted gene 15587 [Source:MGI Symbol;Acc:MGI:3783035]	23.7114	4.56751	-2.94699	13.9439	0.00018835	0.0044497
ENSMUSG00000082978	NA	Rpsa-ps11	processed_pseudogene	MGI Symbol	ribosomal protein SA, pseudogene 11 [Source:MGI Symbol;Acc:MGI:3649246]	-3.32045	-1.73138	0.361699	13.9345	0.00018929	0.0044681
ENSMUSG00000001435	12822	Col18a1	protein_coding	MGI Symbol	collagen, type XVIII, alpha 1 [Source:MGI Symbol;Acc:MGI:88451]	1.8733	0.90558	3.8602	13.9324	0.00018951	0.0044692
ENSMUSG00000001783	28088	Rtcb	protein_coding	MGI Symbol	RNA 2',3'-cyclic phosphate and 5'-OH ligase [Source:MGI Symbol;Acc:MGI:106379]	-2.12802	-1.08951	5.12654	13.9181	0.00019096	0.004485
ENSMUSG00000020736	50773	Nt5c	protein_coding	MGI Symbol	5',3'-nucleotidase, cytosolic [Source:MGI Symbol;Acc:MGI:1354954]	-2.36441	-1.24148	1.75371	13.9142	0.00019135	0.004485
ENSMUSG00000032268	80893	Tmprss5	protein_coding	MGI Symbol	transmembrane protease, serine 5 (spinesin) [Source:MGI Symbol;Acc:MGI:1933407]	-2.17839	-1.12326	2.02701	13.918	0.00019096	0.004485
ENSMUSG00000059743	110196	Fdps	protein_coding	MGI Symbol	farnesyl diphosphate synthetase [Source:MGI Symbol;Acc:MGI:104888]	-2.22265	-1.15228	3.37463	13.9224	0.00019052	0.004485
ENSMUSG00000073433	14570	Arhgdig	protein_coding	MGI Symbol	Rho GDP dissociation inhibitor (GDI) gamma [Source:MGI Symbol;Acc:MGI:108430]	-1.99762	-0.99828	2.49645	13.9147	0.00019129	0.004485
ENSMUSG00000079083	77532	Jrkl	protein_coding	MGI Symbol	Jrk-like [Source:MGI Symbol;Acc:MGI:1924782]	2.09465	1.06671	0.598538	13.9152	0.00019124	0.004485
ENSMUSG00000079242	NA	C730034F03Rik	protein_coding	MGI Symbol	RIKEN cDNA C730034F03 gene [Source:MGI Symbol;Acc:MGI:2441921]	2.94895	1.5602	-0.987564	13.9154	0.00019122	0.004485
ENSMUSG00000022150	13132	Dab2	protein_coding	MGI Symbol	disabled 2, mitogen-responsive phosphoprotein [Source:MGI Symbol;Acc:MGI:109175]	3.14127	1.65135	0.893745	13.9023	0.00019256	0.0045054
ENSMUSG00000033688	71775	1300017J02Rik	protein_coding	MGI Symbol	RIKEN cDNA 1300017J02 gene [Source:MGI Symbol;Acc:MGI:1919025]	2.17849	1.12333	3.58956	13.9024	0.00019255	0.0045054
ENSMUSG00000042408	100177	Zmym6	protein_coding	MGI Symbol	zinc finger, MYM-type 6 [Source:MGI Symbol;Acc:MGI:106505]	-1.9145	-0.93697	1.44194	13.8875	0.00019409	0.0045372
ENSMUSG00000020361	15525	Hspa4	protein_coding	MGI Symbol	heat shock protein 4 [Source:MGI Symbol;Acc:MGI:1342292]	1.79953	0.84762	4.22614	13.8705	0.00019585	0.0045719
ENSMUSG00000022148	23880	Fyb	protein_coding	MGI Symbol	FYN binding protein [Source:MGI Symbol;Acc:MGI:1346327]	4.03472	2.01247	-0.73315	13.8699	0.00019591	0.0045719
ENSMUSG00000020849	22627	Ywhae	protein_coding	MGI Symbol	tyrosine 3-monooxygenase/tryptophan 5-monooxygenase activation protein, epsilon polypeptide [Source:MGI Symbol;Acc:MGI:894689]	-1.82917	-0.87119	8.00775	13.8674	0.00019617	0.0045739
ENSMUSG00000027111	16403	Itga6	protein_coding	MGI Symbol	integrin alpha 6 [Source:MGI Symbol;Acc:MGI:96605]	2.21502	1.14732	5.17309	13.8637	0.00019656	0.0045789
ENSMUSG00000021431	67797	Snrnp48	protein_coding	MGI Symbol	small nuclear ribonucleoprotein 48 (U11/U12) [Source:MGI Symbol;Acc:MGI:1915047]	1.61279	0.68956	3.56081	13.8612	0.00019682	0.004581
ENSMUSG00000029629	75725	Phf14	protein_coding	MGI Symbol	PHD finger protein 14 [Source:MGI Symbol;Acc:MGI:1923539]	1.82157	0.86518	3.03464	13.8482	0.00019819	0.0046089
ENSMUSG00000029319	71883	Coq2	protein_coding	MGI Symbol	coenzyme Q2 homolog, prenyltransferase (yeast) [Source:MGI Symbol;Acc:MGI:1919133]	2.08111	1.05735	2.37831	13.8423	0.00019881	0.0046154
ENSMUSG00000029442	NA	Wdr66	protein_coding	MGI Symbol	WD repeat domain 66 [Source:MGI Symbol;Acc:MGI:1918495]	-1.96173	-0.97213	2.86901	13.8437	0.00019866	0.0046154
ENSMUSG00000014349	268470	Ube2z	protein_coding	MGI Symbol	ubiquitin-conjugating enzyme E2Z (putative) [Source:MGI Symbol;Acc:MGI:1343160]	1.97812	0.98413	2.88304	13.8304	0.00020008	0.0046406
ENSMUSG00000021102	73046	Glrx5	protein_coding	MGI Symbol	glutaredoxin 5 homolog (S. cerevisiae) [Source:MGI Symbol;Acc:MGI:1920296]	2.37019	1.245	2.17744	13.8024	0.00020308	0.0047062
ENSMUSG00000030894	12751	Tpp1	protein_coding	MGI Symbol	tripeptidyl peptidase I [Source:MGI Symbol;Acc:MGI:1336194]	-1.66758	-0.73776	4.79253	13.7941	0.00020398	0.004723
ENSMUSG00000049107	18205	Ntf3	protein_coding	MGI Symbol	neurotrophin 3 [Source:MGI Symbol;Acc:MGI:97380]	-12.8887	-3.68803	-0.580249	13.7881	0.00020462	0.0047338
ENSMUSG00000033124	245860	Atg9a	protein_coding	MGI Symbol	autophagy related 9A [Source:MGI Symbol;Acc:MGI:2138446]	-2.05049	-1.03597	2.22137	13.7771	0.00020583	0.0047576
ENSMUSG00000020321	17449	Mdh1	protein_coding	MGI Symbol	malate dehydrogenase 1, NAD (soluble) [Source:MGI Symbol;Acc:MGI:97051]	-2.02118	-1.0152	6.51346	13.7705	0.00020656	0.0047703
ENSMUSG00000039959	215114	Hip1	protein_coding	MGI Symbol	huntingtin interacting protein 1 [Source:MGI Symbol;Acc:MGI:1099804]	1.81744	0.86191	3.84976	13.7608	0.00020762	0.0047907
ENSMUSG00000027012	13427	Dync1i2	protein_coding	MGI Symbol	dynein cytoplasmic 1 intermediate chain 2 [Source:MGI Symbol;Acc:MGI:107750]	1.79183	0.84143	4.12851	13.7578	0.00020795	0.0047942
ENSMUSG00000022146	18414	Osmr	protein_coding	MGI Symbol	oncostatin M receptor [Source:MGI Symbol;Acc:MGI:1330819]	3.76819	1.91387	-0.874013	13.7525	0.00020854	0.0048036
ENSMUSG00000034224	234788	Slc38a8	protein_coding	MGI Symbol	solute carrier family 38, member 8 [Source:MGI Symbol;Acc:MGI:2685433]	-4.79659	-2.26201	-1.53871	13.7223	0.00021192	0.0048773
ENSMUSG00000045746	NA	B230317F23Rik	lincRNA	MGI Symbol	RIKEN cDNA B230317F23 gene [Source:MGI Symbol;Acc:MGI:2443920]	6.02015	2.5898	-1.74238	13.7196	0.00021223	0.0048803
ENSMUSG00000042284	109700	Itga1	protein_coding	MGI Symbol	integrin alpha 1 [Source:MGI Symbol;Acc:MGI:96599]	2.43687	1.28503	1.30415	13.7159	0.00021265	0.0048856
ENSMUSG00000038335	104662	Tsr1	protein_coding	MGI Symbol	TSR1 20S rRNA accumulation [Source:MGI Symbol;Acc:MGI:2144566]	1.98176	0.98678	2.44338	13.7142	0.00021284	0.0048858
ENSMUSG00000022312	68135	Eif3h	protein_coding	MGI Symbol	eukaryotic translation initiation factor 3, subunit H [Source:MGI Symbol;Acc:MGI:1915385]	-1.77484	-0.82769	6.48316	13.6995	0.00021451	0.00492
ENSMUSG00000020846	76566	Fam101b	protein_coding	MGI Symbol	family with sequence similarity 101, member B [Source:MGI Symbol;Acc:MGI:1923816]	1.96111	0.97167	1.45839	13.6729	0.00021757	0.0049859
ENSMUSG00000031837	117148	Necab2	protein_coding	MGI Symbol	N-terminal EF-hand calcium binding protein 2 [Source:MGI Symbol;Acc:MGI:2152211]	-4.33118	-2.11476	0.819731	13.6705	0.00021785	0.0049879
ENSMUSG00000028546	15572	Elavl4	protein_coding	MGI Symbol	ELAV (embryonic lethal, abnormal vision, Drosophila)-like 4 (Hu antigen D) [Source:MGI Symbol;Acc:MGI:107427]	-2.55583	-1.35379	1.5205	13.6599	0.00021908	0.0050119
ENSMUSG00000056501	12608	Cebpb	protein_coding	MGI Symbol	CCAAT/enhancer binding protein (C/EBP), beta [Source:MGI Symbol;Acc:MGI:88373]	11.4132	3.51263	-1.48512	13.6488	0.00022038	0.0050374
ENSMUSG00000030403	22323	Vasp	protein_coding	MGI Symbol	vasodilator-stimulated phosphoprotein [Source:MGI Symbol;Acc:MGI:109268]	1.91182	0.93495	2.01386	13.6456	0.00022075	0.0050415
ENSMUSG00000042312	20196	S100a13	protein_coding	MGI Symbol	S100 calcium binding protein A13 [Source:MGI Symbol;Acc:MGI:109581]	2.70926	1.4379	0.721376	13.6392	0.00022152	0.0050546
ENSMUSG00000007739	12464	Cct4	protein_coding	MGI Symbol	chaperonin containing Tcp1, subunit 4 (delta) [Source:MGI Symbol;Acc:MGI:104689]	-1.90947	-0.93317	5.91615	13.636	0.00022189	0.0050588
ENSMUSG00000031202	67790	Rab39b	protein_coding	MGI Symbol	RAB39B, member RAS oncogene family [Source:MGI Symbol;Acc:MGI:1915040]	1.82917	0.87119	3.04034	13.623	0.00022343	0.0050896
ENSMUSG00000025583	74370	Rptor	protein_coding	MGI Symbol	regulatory associated protein of MTOR, complex 1 [Source:MGI Symbol;Acc:MGI:1921620]	1.91066	0.93407	2.5518	13.61	0.00022499	0.0051206
ENSMUSG00000032403	69478	2300009A05Rik	protein_coding	MGI Symbol	RIKEN cDNA 2300009A05 gene [Source:MGI Symbol;Acc:MGI:1916728]	1.90319	0.92842	2.52529	13.6031	0.00022582	0.0051352
ENSMUSG00000067873	72459	Htatsf1	protein_coding	MGI Symbol	HIV TAT specific factor 1 [Source:MGI Symbol;Acc:MGI:1919709]	1.61835	0.69452	4.20387	13.5986	0.00022636	0.0051431
ENSMUSG00000022475	56233	Hdac7	protein_coding	MGI Symbol	histone deacetylase 7 [Source:MGI Symbol;Acc:MGI:1891835]	2.22042	1.15083	2.37031	13.5947	0.00022682	0.0051492
ENSMUSG00000022404	20524	Slc25a17	protein_coding	MGI Symbol	solute carrier family 25 (mitochondrial carrier, peroxisomal membrane protein), member 17 [Source:MGI Symbol;Acc:MGI:1342248]	-2.1994	-1.13711	4.25228	13.5914	0.00022723	0.0051542
ENSMUSG00000029578	74781	Wipi2	protein_coding	MGI Symbol	WD repeat domain, phosphoinositide interacting 2 [Source:MGI Symbol;Acc:MGI:1923831]	1.72497	0.78657	3.93596	13.5829	0.00022825	0.005173
ENSMUSG00000022861	110197	Dgkg	protein_coding	MGI Symbol	diacylglycerol kinase, gamma [Source:MGI Symbol;Acc:MGI:105060]	1.93293	0.95079	3.30757	13.5769	0.00022898	0.0051851
ENSMUSG00000032911	121021	Cspg4	protein_coding	MGI Symbol	chondroitin sulfate proteoglycan 4 [Source:MGI Symbol;Acc:MGI:2153093]	3.34021	1.73994	0.334027	13.573	0.00022946	0.0051914
ENSMUSG00000019179	17448	Mdh2	protein_coding	MGI Symbol	malate dehydrogenase 2, NAD (mitochondrial) [Source:MGI Symbol;Acc:MGI:97050]	-1.86027	-0.89551	6.14106	13.5697	0.00022987	0.0051963
ENSMUSG00000026796	227737	Fam129b	protein_coding	MGI Symbol	family with sequence similarity 129, member B [Source:MGI Symbol;Acc:MGI:2442910]	2.00415	1.00299	1.41769	13.5592	0.00023115	0.005221
ENSMUSG00000042487	235497	Leo1	protein_coding	MGI Symbol	Leo1, Paf1/RNA polymerase II complex component, homolog (S. cerevisiae) [Source:MGI Symbol;Acc:MGI:2685031]	-2.03306	-1.02365	4.41678	13.5458	0.00023282	0.0052541
ENSMUSG00000037499	66208	Nenf	protein_coding	MGI Symbol	neuron derived neurotrophic factor [Source:MGI Symbol;Acc:MGI:1913458]	2.16042	1.11131	2.96282	13.5313	0.00023462	0.0052903
ENSMUSG00000040463	18432	Mybbp1a	protein_coding	MGI Symbol	MYB binding protein (P160) 1a [Source:MGI Symbol;Acc:MGI:106181]	1.85786	0.89364	3.04178	13.528	0.00023503	0.005295
ENSMUSG00000032870	69780	Smap2	protein_coding	MGI Symbol	small ArfGAP 2 [Source:MGI Symbol;Acc:MGI:1917030]	-1.94922	-0.9629	4.45422	13.5254	0.00023536	0.0052981
ENSMUSG00000030283	20449	St8sia1	protein_coding	MGI Symbol	ST8 alpha-N-acetyl-neuraminide alpha-2,8-sialyltransferase 1 [Source:MGI Symbol;Acc:MGI:106011]	-4.7505	-2.24808	-0.236183	13.5043	0.00023802	0.0053535
ENSMUSG00000020922	268490	Lsm12	protein_coding	MGI Symbol	LSM12 homolog (S. cerevisiae) [Source:MGI Symbol;Acc:MGI:1919592]	-1.56415	-0.64538	4.11362	13.5009	0.00023845	0.0053586
ENSMUSG00000032572	68553	Col6a4	protein_coding	MGI Symbol	collagen, type VI, alpha 4 [Source:MGI Symbol;Acc:MGI:1915803]	26.2241	4.71282	-2.83158	13.4931	0.00023944	0.0053719
ENSMUSG00000042625	224902	Safb2	protein_coding	MGI Symbol	scaffold attachment factor B2 [Source:MGI Symbol;Acc:MGI:2146808]	2.02372	1.01701	2.5374	13.4945	0.00023926	0.0053719
ENSMUSG00000031352	15159	Hccs	protein_coding	MGI Symbol	holocytochrome c synthetase [Source:MGI Symbol;Acc:MGI:106911]	1.81038	0.85629	1.84497	13.4658	0.00024295	0.0054461
ENSMUSG00000020091	13688	Eif4ebp2	protein_coding	MGI Symbol	eukaryotic translation initiation factor 4E binding protein 2 [Source:MGI Symbol;Acc:MGI:109198]	-2.22797	-1.15573	1.48987	13.461	0.00024357	0.0054553
ENSMUSG00000024302	13527	Dtna	protein_coding	MGI Symbol	dystrobrevin alpha [Source:MGI Symbol;Acc:MGI:106039]	-2.1059	-1.07444	5.49837	13.4581	0.00024396	0.0054594
ENSMUSG00000019762	70337	Iyd	protein_coding	MGI Symbol	iodotyrosine deiodinase [Source:MGI Symbol;Acc:MGI:1917587]	-2.61391	-1.38621	1.63768	13.453	0.00024462	0.0054696
ENSMUSG00000040455	77593	Usp45	protein_coding	MGI Symbol	ubiquitin specific petidase 45 [Source:MGI Symbol;Acc:MGI:101850]	-1.8333	-0.87444	4.92099	13.4453	0.00024562	0.0054874
ENSMUSG00000053291	19342	Rab4b	protein_coding	MGI Symbol	RAB4B, member RAS oncogene family [Source:MGI Symbol;Acc:MGI:105071]	-4.16914	-2.05975	0.328248	13.4363	0.0002468	0.0055093
ENSMUSG00000020717	18613	Pecam1	protein_coding	MGI Symbol	platelet/endothelial cell adhesion molecule 1 [Source:MGI Symbol;Acc:MGI:97537]	3.06813	1.61736	0.964693	13.4297	0.00024768	0.0055241
ENSMUSG00000031765	17748	Mt1	protein_coding	MGI Symbol	metallothionein 1 [Source:MGI Symbol;Acc:MGI:97171]	3.63128	1.86048	1.14041	13.4263	0.00024812	0.0055295
ENSMUSG00000075704	26462	Txnrd2	protein_coding	MGI Symbol	thioredoxin reductase 2 [Source:MGI Symbol;Acc:MGI:1347023]	10.4294	3.38259	-2.92214	13.4238	0.00024845	0.0055321
ENSMUSG00000070883	75051	Ccdc173	protein_coding	MGI Symbol	coiled-coil domain containing 173 [Source:MGI Symbol;Acc:MGI:1923100]	2.28756	1.19381	1.62017	13.418	0.00024922	0.0055447
ENSMUSG00000028801	78806	Stpg1	protein_coding	MGI Symbol	sperm tail PG rich repeat containing 1 [Source:MGI Symbol;Acc:MGI:1926056]	4.59734	2.2008	-2.17292	13.3966	0.00025208	0.0055855
ENSMUSG00000032826	109676	Ank2	protein_coding	MGI Symbol	ankyrin 2, brain [Source:MGI Symbol;Acc:MGI:88025]	1.87679	0.90827	7.16094	13.3968	0.00025206	0.0055855
ENSMUSG00000036896	12262	C1qc	protein_coding	MGI Symbol	complement component 1, q subcomponent, C chain [Source:MGI Symbol;Acc:MGI:88225]	3.04899	1.60833	0.601829	13.3965	0.0002521	0.0055855
ENSMUSG00000040034	69912	Nup43	protein_coding	MGI Symbol	nucleoporin 43 [Source:MGI Symbol;Acc:MGI:1917162]	-2.10345	-1.07276	2.68614	13.4025	0.00025129	0.0055855
ENSMUSG00000074607	269389	Tox2	protein_coding	MGI Symbol	TOX high mobility group box family member 2 [Source:MGI Symbol;Acc:MGI:3611233]	1.79273	0.84216	3.09208	13.3993	0.00025171	0.0055855
ENSMUSG00000019301	15485	Hsd17b1	protein_coding	MGI Symbol	hydroxysteroid (17-beta) dehydrogenase 1 [Source:MGI Symbol;Acc:MGI:105077]	19.0435	4.25123	-2.74653	13.3887	0.00025315	0.0056041
ENSMUSG00000002486	77832	Tchp	protein_coding	MGI Symbol	trichoplein, keratin filament binding [Source:MGI Symbol;Acc:MGI:1925082]	1.94053	0.95645	1.56921	13.3825	0.00025398	0.0056179
ENSMUSG00000085037	NA	4933421O10Rik	processed_transcript	MGI Symbol	RIKEN cDNA 4933421O10 gene [Source:MGI Symbol;Acc:MGI:1918323]	2.37616	1.24863	0.416229	13.3804	0.00025427	0.0056195
ENSMUSG00000046985	231225	Tapt1	protein_coding	MGI Symbol	transmembrane anterior posterior transformation 1 [Source:MGI Symbol;Acc:MGI:2683537]	-1.91813	-0.9397	2.29549	13.3717	0.00025546	0.0056411
ENSMUSG00000028693	50927	Nasp	protein_coding	MGI Symbol	nuclear autoantigenic sperm protein (histone-binding) [Source:MGI Symbol;Acc:MGI:1355328]	-1.68694	-0.75441	4.68003	13.3659	0.00025625	0.0056539
ENSMUSG00000024137	13560	E4f1	protein_coding	MGI Symbol	E4F transcription factor 1 [Source:MGI Symbol;Acc:MGI:109530]	1.94638	0.96079	1.2522	13.3487	0.0002586	0.0057011
ENSMUSG00000006526	69179	Tmem110	protein_coding	MGI Symbol	transmembrane protein 110 [Source:MGI Symbol;Acc:MGI:1921500]	2.18126	1.12516	0.230889	13.3381	0.00026007	0.005724
ENSMUSG00000045176	71923	2310047M10Rik	protein_coding	MGI Symbol	RIKEN cDNA 2310047M10 gene [Source:MGI Symbol;Acc:MGI:1919173]	2.74775	1.45825	1.04844	13.3394	0.00025989	0.005724
ENSMUSG00000021326	19720	Trim27	protein_coding	MGI Symbol	tripartite motif-containing 27 [Source:MGI Symbol;Acc:MGI:97904]	2.12806	1.08954	2.02325	13.3123	0.00026367	0.0057858
ENSMUSG00000022951	54720	Rcan1	protein_coding	MGI Symbol	regulator of calcineurin 1 [Source:MGI Symbol;Acc:MGI:1890564]	-2.09266	-1.06534	3.72072	13.3146	0.00026334	0.0057858
ENSMUSG00000029003	71890	Mad2l2	protein_coding	MGI Symbol	MAD2 mitotic arrest deficient-like 2 [Source:MGI Symbol;Acc:MGI:1919140]	-2.16811	-1.11644	2.34454	13.3158	0.00026318	0.0057858
ENSMUSG00000051851	72865	Cxx1c	protein_coding	MGI Symbol	CAAX box 1C [Source:MGI Symbol;Acc:MGI:1920115]	-2.28243	-1.19057	2.14934	13.3118	0.00026374	0.0057858
ENSMUSG00000069873	NA	4930438A08Rik	protein_coding	MGI Symbol	RIKEN cDNA 4930438A08 gene [Source:MGI Symbol;Acc:MGI:1921238]	33.199	5.05307	-2.96529	13.3103	0.00026396	0.0057858
ENSMUSG00000048126	12835	Col6a3	protein_coding	MGI Symbol	collagen, type VI, alpha 3 [Source:MGI Symbol;Acc:MGI:88461]	-2.12932	-1.09039	5.94838	13.3026	0.00026504	0.0058048
ENSMUSG00000030595	18036	Nfkbib	protein_coding	MGI Symbol	nuclear factor of kappa light polypeptide gene enhancer in B cells inhibitor, beta [Source:MGI Symbol;Acc:MGI:104752]	-2.08181	-1.05784	4.35781	13.2913	0.00026665	0.0058352
ENSMUSG00000005982	74763	Naa60	protein_coding	MGI Symbol	N(alpha)-acetyltransferase 60, NatF catalytic subunit [Source:MGI Symbol;Acc:MGI:1922013]	-2.16126	-1.11187	2.37177	13.2852	0.00026751	0.0058494
ENSMUSG00000045438	68033	Cox19	protein_coding	MGI Symbol	cytochrome c oxidase assembly protein 19 [Source:MGI Symbol;Acc:MGI:1915283]	-1.64239	-0.7158	3.75529	13.2834	0.00026776	0.0058501
ENSMUSG00000025209	226153	Peo1	protein_coding	MGI Symbol	progressive external ophthalmoplegia 1 (human) [Source:MGI Symbol;Acc:MGI:2137410]	1.89724	0.9239	0.921905	13.277	0.00026869	0.0058629
ENSMUSG00000032667	330260	Pon2	protein_coding	MGI Symbol	paraoxonase 2 [Source:MGI Symbol;Acc:MGI:106687]	-1.9511	-0.96429	7.06289	13.2763	0.00026879	0.0058629
ENSMUSG00000081306	NA	Gm15266	unprocessed_pseudogene	MGI Symbol	predicted gene 15266 [Source:MGI Symbol;Acc:MGI:3705867]	-2.40532	-1.26623	1.1708	13.2673	0.00027007	0.005886
ENSMUSG00000078173	57275	Lenep	protein_coding	MGI Symbol	lens epithelial protein [Source:MGI Symbol;Acc:MGI:1930020]	-3.08404	-1.62482	0.149126	13.2623	0.0002708	0.0058971
ENSMUSG00000048583	16002	Igf2	protein_coding	MGI Symbol	insulin-like growth factor 2 [Source:MGI Symbol;Acc:MGI:96434]	-2.94419	-1.55787	3.32566	13.2475	0.00027294	0.005939
ENSMUSG00000027996	20319	Sfrp2	protein_coding	MGI Symbol	secreted frizzled-related protein 2 [Source:MGI Symbol;Acc:MGI:108078]	-3.04848	-1.60809	-0.860559	13.2324	0.00027515	0.0059806
ENSMUSG00000058799	53605	Nap1l1	protein_coding	MGI Symbol	nucleosome assembly protein 1-like 1 [Source:MGI Symbol;Acc:MGI:1855693]	1.69021	0.7572	6.87968	13.2313	0.00027531	0.0059806
ENSMUSG00000006362	12398	Cbfa2t3	protein_coding	MGI Symbol	core-binding factor, runt domain, alpha subunit 2, translocated to, 3 (human) [Source:MGI Symbol;Acc:MGI:1338013]	3.43683	1.78108	0.277527	13.2262	0.00027607	0.0059844
ENSMUSG00000016344	66496	Ppdpf	protein_coding	MGI Symbol	pancreatic progenitor cell differentiation and proliferation factor homolog (zebrafish)RIKEN cDNA 2700038C09 gene [Source:MGI Symbol;Acc:MGI:1913746]	-1.59768	-0.67598	3.43875	13.226	0.00027609	0.0059844
ENSMUSG00000025474	74237	Tubgcp2	protein_coding	MGI Symbol	tubulin, gamma complex associated protein 2 [Source:MGI Symbol;Acc:MGI:1921487]	-1.99528	-0.99659	2.89264	13.2256	0.00027615	0.0059844
ENSMUSG00000054920	71778	Klhl5	protein_coding	MGI Symbol	kelch-like 5 [Source:MGI Symbol;Acc:MGI:1919028]	1.70252	0.76767	3.51978	13.2222	0.00027666	0.0059905
ENSMUSG00000001415	229512	Smg5	protein_coding	MGI Symbol	Smg-5 homolog, nonsense mediated mRNA decay factor (C. elegans) [Source:MGI Symbol;Acc:MGI:2447364]	2.00432	1.00311	2.49161	13.2172	0.00027739	0.005992
ENSMUSG00000035649	319885	Zcchc7	protein_coding	MGI Symbol	zinc finger, CCHC domain containing 7 [Source:MGI Symbol;Acc:MGI:2442912]	1.81501	0.85998	3.56489	13.2194	0.00027707	0.005992
ENSMUSG00000058569	67511	Tmed9	protein_coding	MGI Symbol	transmembrane emp24 protein transport domain containing 9 [Source:MGI Symbol;Acc:MGI:1914761]	-1.55111	-0.6333	5.19106	13.2171	0.0002774	0.005992
ENSMUSG00000037275	216766	Gemin5	protein_coding	MGI Symbol	gem (nuclear organelle) associated protein 5 [Source:MGI Symbol;Acc:MGI:2449311]	1.84137	0.88078	1.93626	13.2109	0.00027833	0.0060073
ENSMUSG00000002778	68137	Kdelr1	protein_coding	MGI Symbol	KDEL (Lys-Asp-Glu-Leu) endoplasmic reticulum protein retention receptor 1 [Source:MGI Symbol;Acc:MGI:1915387]	-1.62179	-0.69759	4.06291	13.1964	0.00028048	0.006048
ENSMUSG00000091811	66300	Inafm1	protein_coding	MGI Symbol	InaF motif containing 1 [Source:MGI Symbol;Acc:MGI:1913550]	2.51947	1.33312	0.478207	13.1952	0.00028067	0.006048
ENSMUSG00000031902	18021	Nfatc3	protein_coding	MGI Symbol	nuclear factor of activated T cells, cytoplasmic, calcineurin dependent 3 [Source:MGI Symbol;Acc:MGI:103296]	1.89156	0.91958	2.46211	13.1914	0.00028123	0.0060543
ENSMUSG00000042032	108645	Mat2b	protein_coding	MGI Symbol	methionine adenosyltransferase II, beta [Source:MGI Symbol;Acc:MGI:1913667]	-1.95822	-0.96954	3.90873	13.1902	0.00028142	0.0060543
ENSMUSG00000042302	216565	Ehbp1	protein_coding	MGI Symbol	EH domain binding protein 1 [Source:MGI Symbol;Acc:MGI:2667252]	-1.81251	-0.85799	1.71225	13.1743	0.00028382	0.006101
ENSMUSG00000054400	75458	Cklf	protein_coding	MGI Symbol	chemokine-like factor [Source:MGI Symbol;Acc:MGI:1922708]	-2.16741	-1.11597	0.645106	13.1478	0.00028786	0.0061831
ENSMUSG00000004040	20848	Stat3	protein_coding	MGI Symbol	signal transducer and activator of transcription 3 [Source:MGI Symbol;Acc:MGI:103038]	1.90261	0.92798	1.88689	13.1459	0.00028814	0.0061841
ENSMUSG00000028294	69329	1700003M02Rik	protein_coding	MGI Symbol	RIKEN cDNA 1700003M02 gene [Source:MGI Symbol;Acc:MGI:1916579]	-4.71475	-2.23718	-0.440204	13.1367	0.00028956	0.0062057
ENSMUSG00000030737	101488	Slco2b1	protein_coding	MGI Symbol	solute carrier organic anion transporter family, member 2b1 [Source:MGI Symbol;Acc:MGI:1351872]	3.00707	1.58836	0.045221	13.1364	0.00028962	0.0062057
ENSMUSG00000027496	20878	Aurka	protein_coding	MGI Symbol	aurora kinase A [Source:MGI Symbol;Acc:MGI:894678]	-2.32856	-1.21944	1.35303	13.1247	0.00029143	0.0062395
ENSMUSG00000090255	NA	4921534H16Rik	antisense	MGI Symbol	RIKEN cDNA 4921534H16 gene [Source:MGI Symbol;Acc:MGI:1913987]	-21.7389	-4.44221	-2.3687	13.1181	0.00029245	0.0062565
ENSMUSG00000005813	75624	Metap1	protein_coding	MGI Symbol	methionyl aminopeptidase 1 [Source:MGI Symbol;Acc:MGI:1922874]	-2.06415	-1.04555	6.21818	13.1148	0.00029297	0.0062625
ENSMUSG00000002871	24100	Tpra1	protein_coding	MGI Symbol	transmembrane protein, adipocyte asscociated 1 [Source:MGI Symbol;Acc:MGI:1345190]	1.8544	0.89095	3.04554	13.1126	0.00029331	0.0062648
ENSMUSG00000033633	353287	Clec18a	protein_coding	MGI Symbol	C-type lectin domain family 18, member A [Source:MGI Symbol;Acc:MGI:2672935]	-4.91919	-2.29842	0.216191	13.1048	0.00029454	0.0062845
ENSMUSG00000098645	NA	Gm27201	antisense	MGI Symbol	predicted gene 27201 [Source:MGI Symbol;Acc:MGI:5521044]	10.5709	3.40202	-2.00941	13.1038	0.0002947	0.0062845
ENSMUSG00000020526	448850	Znhit3	protein_coding	MGI Symbol	zinc finger, HIT type 3 [Source:MGI Symbol;Acc:MGI:3051596]	-2.04115	-1.02938	2.45083	13.088	0.0002972	0.0063326
ENSMUSG00000026750	19177	Psmb7	protein_coding	MGI Symbol	proteasome (prosome, macropain) subunit, beta type 7 [Source:MGI Symbol;Acc:MGI:107637]	-2.09977	-1.07023	4.97583	13.0825	0.00029806	0.0063359
ENSMUSG00000044224	78244	Dnajc21	protein_coding	MGI Symbol	DnaJ (Hsp40) homolog, subfamily C, member 21 [Source:MGI Symbol;Acc:MGI:1925371]	2.20234	1.13904	1.48578	13.0848	0.00029771	0.0063359
ENSMUSG00000068245	219132	Phf11d	protein_coding	MGI Symbol	PHD finger protein 11D [Source:MGI Symbol;Acc:MGI:1277133]	5.65078	2.49845	-1.67943	13.0834	0.00029793	0.0063359
ENSMUSG00000022742	12892	Cpox	protein_coding	MGI Symbol	coproporphyrinogen oxidase [Source:MGI Symbol;Acc:MGI:104841]	2.4151	1.27208	0.649191	13.0767	0.00029899	0.0063456
ENSMUSG00000037730	80732	Mynn	protein_coding	MGI Symbol	myoneurin [Source:MGI Symbol;Acc:MGI:1931415]	-1.74485	-0.8031	2.65728	13.0775	0.00029886	0.0063456
ENSMUSG00000047187	59021	Rab2a	protein_coding	MGI Symbol	RAB2A, member RAS oncogene family [Source:MGI Symbol;Acc:MGI:1928750]	1.63323	0.70773	4.55331	13.0621	0.00030133	0.0063902
ENSMUSG00000052921	442801	Arhgef15	protein_coding	MGI Symbol	Rho guanine nucleotide exchange factor (GEF) 15 [Source:MGI Symbol;Acc:MGI:3045246]	3.25487	1.7026	0.030804	13.0597	0.00030172	0.0063933
ENSMUSG00000041571	20364	Sepw1	protein_coding	MGI Symbol	selenoprotein W, muscle 1 [Source:MGI Symbol;Acc:MGI:1100878]	-1.79699	-0.84558	7.81644	13.0522	0.00030292	0.0064137
ENSMUSG00000030835	211548	Nomo1	protein_coding	MGI Symbol	nodal modulator 1 [Source:MGI Symbol;Acc:MGI:2385850]	1.72173	0.78386	4.68942	13.038	0.00030523	0.0064574
ENSMUSG00000026851	227707	BC005624	protein_coding	MGI Symbol	cDNA sequence BC005624 [Source:MGI Symbol;Acc:MGI:2385132]	-2.19498	-1.13421	3.33909	13.0284	0.00030681	0.0064857
ENSMUSG00000020519	50724	Sap30l	protein_coding	MGI Symbol	SAP30-like [Source:MGI Symbol;Acc:MGI:1354709]	2.58064	1.36773	1.18036	13.0199	0.0003082	0.0065067
ENSMUSG00000060279	11771	Ap2a1	protein_coding	MGI Symbol	adaptor-related protein complex 2, alpha 1 subunit [Source:MGI Symbol;Acc:MGI:101921]	-1.86253	-0.89726	3.97841	13.0193	0.00030829	0.0065067
ENSMUSG00000021242	67963	Npc2	protein_coding	MGI Symbol	Niemann-Pick type C2 [Source:MGI Symbol;Acc:MGI:1915213]	-1.80258	-0.85006	5.76793	13.0079	0.00031017	0.0065413
ENSMUSG00000064080	14115	Fbln2	protein_coding	MGI Symbol	fibulin 2 [Source:MGI Symbol;Acc:MGI:95488]	2.05287	1.03764	1.07842	13.0036	0.0003109	0.0065514
ENSMUSG00000025371	208092	Chmp6	protein_coding	MGI Symbol	charged multivesicular body protein 6 [Source:MGI Symbol;Acc:MGI:3583942]	-1.87713	-0.90853	4.07393	12.9891	0.0003133	0.0065969
ENSMUSG00000044548	59036	Dact1	protein_coding	MGI Symbol	dapper homolog 1, antagonist of beta-catenin (xenopus) [Source:MGI Symbol;Acc:MGI:1891740]	2.5082	1.32665	0.650054	12.9849	0.00031402	0.0066068
ENSMUSG00000069565	70248	Dazap1	protein_coding	MGI Symbol	DAZ associated protein 1 [Source:MGI Symbol;Acc:MGI:1917498]	1.75093	0.80812	2.44482	12.982	0.0003145	0.0066118
ENSMUSG00000029191	19687	Rfc1	protein_coding	MGI Symbol	replication factor C (activator 1) 1 [Source:MGI Symbol;Acc:MGI:97891]	1.65787	0.72933	4.38952	12.9764	0.00031543	0.0066197
ENSMUSG00000041605	67313	5730559C18Rik	protein_coding	MGI Symbol	RIKEN cDNA 5730559C18 gene [Source:MGI Symbol;Acc:MGI:1921579]	-8.88647	-3.15161	-2.22232	12.9753	0.00031562	0.0066197
ENSMUSG00000071076	16478	Jund	protein_coding	MGI Symbol	jun D proto-oncogene [Source:MGI Symbol;Acc:MGI:96648]	3.30596	1.72507	2.67394	12.9783	0.00031513	0.0066197
ENSMUSG00000029038	68991	Ssu72	protein_coding	MGI Symbol	Ssu72 RNA polymerase II CTD phosphatase homolog (yeast) [Source:MGI Symbol;Acc:MGI:1916241]	-1.91846	-0.93995	5.04343	12.9702	0.00031649	0.0066299
ENSMUSG00000055862	71564	Izumo4	protein_coding	MGI Symbol	IZUMO family member 4 [Source:MGI Symbol;Acc:MGI:1918814]	-2.30566	-1.20518	0.538049	12.9695	0.00031661	0.0066299
ENSMUSG00000011257	230721	Pabpc4	protein_coding	MGI Symbol	poly(A) binding protein, cytoplasmic 4 [Source:MGI Symbol;Acc:MGI:2385206]	2.62119	1.39022	1.16085	12.9535	0.00031933	0.0066668
ENSMUSG00000025921	98711	Rdh10	protein_coding	MGI Symbol	retinol dehydrogenase 10 (all-trans) [Source:MGI Symbol;Acc:MGI:1924238]	-2.97958	-1.57511	2.02394	12.9532	0.00031937	0.0066668
ENSMUSG00000028832	16765	Stmn1	protein_coding	MGI Symbol	stathmin 1 [Source:MGI Symbol;Acc:MGI:96739]	-2.20713	-1.14217	2.4372	12.9537	0.00031929	0.0066668
ENSMUSG00000060586	14969	H2-Eb1	protein_coding	MGI Symbol	histocompatibility 2, class II antigen E beta [Source:MGI Symbol;Acc:MGI:95901]	-4.23928	-2.08382	2.69374	12.9572	0.00031869	0.0066668
ENSMUSG00000022945	110749	Chaf1b	protein_coding	MGI Symbol	chromatin assembly factor 1, subunit B (p60) [Source:MGI Symbol;Acc:MGI:1314881]	-2.29996	-1.20161	1.11267	12.9513	0.0003197	0.0066686
ENSMUSG00000004085	65964	Zak	protein_coding	MGI Symbol	sterile alpha motif and leucine zipper containing kinase AZK [Source:MGI Symbol;Acc:MGI:2443258]	2.27581	1.18638	1.30502	12.9465	0.00032052	0.0066753
ENSMUSG00000006024	108124	Napa	protein_coding	MGI Symbol	N-ethylmaleimide sensitive fusion protein attachment protein alpha [Source:MGI Symbol;Acc:MGI:104563]	-1.91757	-0.93928	6.48491	12.9436	0.00032103	0.0066753
ENSMUSG00000040356	108077	Skiv2l	protein_coding	MGI Symbol	superkiller viralicidic activity 2-like (S. cerevisiae) [Source:MGI Symbol;Acc:MGI:1099835]	1.85427	0.89085	2.13741	12.9437	0.00032101	0.0066753
ENSMUSG00000044258	13024	Ctla2a	protein_coding	MGI Symbol	cytotoxic T lymphocyte-associated protein 2 alpha [Source:MGI Symbol;Acc:MGI:88554]	2.86185	1.51695	2.17669	12.9457	0.00032066	0.0066753
ENSMUSG00000030216	60321	Wbp11	protein_coding	MGI Symbol	WW domain binding protein 11 [Source:MGI Symbol;Acc:MGI:1891823]	1.60083	0.67882	3.93865	12.9271	0.00032386	0.006729
ENSMUSG00000024081	12607	Cebpz	protein_coding	MGI Symbol	CCAAT/enhancer binding protein zeta [Source:MGI Symbol;Acc:MGI:109386]	1.94226	0.95774	3.41552	12.9237	0.00032446	0.0067362
ENSMUSG00000034115	24046	Scn11a	protein_coding	MGI Symbol	sodium channel, voltage-gated, type XI, alpha [Source:MGI Symbol;Acc:MGI:1345149]	-3.74475	-1.90487	-1.28789	12.9078	0.00032722	0.006783
ENSMUSG00000043541	320662	Casc1	protein_coding	MGI Symbol	cancer susceptibility candidate 1 [Source:MGI Symbol;Acc:MGI:2444480]	3.2093	1.68226	-1.17273	12.9088	0.00032703	0.006783
ENSMUSG00000024975	18569	Pdcd4	protein_coding	MGI Symbol	programmed cell death 4 [Source:MGI Symbol;Acc:MGI:107490]	1.70014	0.76565	4.01058	12.8946	0.00032954	0.0068257
ENSMUSG00000048485	215627	Zbtb8b	protein_coding	MGI Symbol	zinc finger and BTB domain containing 8b [Source:MGI Symbol;Acc:MGI:2387181]	-1.78081	-0.83253	3.07349	12.8846	0.0003313	0.006857
ENSMUSG00000006717	66834	Acot13	protein_coding	MGI Symbol	acyl-CoA thioesterase 13 [Source:MGI Symbol;Acc:MGI:1914084]	1.62331	0.69894	3.66834	12.8637	0.00033502	0.0068966
ENSMUSG00000020893	18626	Per1	protein_coding	MGI Symbol	period circadian clock 1 [Source:MGI Symbol;Acc:MGI:1098283]	2.52122	1.33412	0.989118	12.8691	0.00033405	0.0068966
ENSMUSG00000021668	27015	Polk	protein_coding	MGI Symbol	polymerase (DNA directed), kappa [Source:MGI Symbol;Acc:MGI:1349767]	2.68412	1.42445	0.377966	12.869	0.00033408	0.0068966
ENSMUSG00000041836	19267	Ptpre	protein_coding	MGI Symbol	protein tyrosine phosphatase, receptor type, E [Source:MGI Symbol;Acc:MGI:97813]	2.19355	1.13327	0.869302	12.8644	0.00033489	0.0068966
ENSMUSG00000051853	11842	Arf3	protein_coding	MGI Symbol	ADP-ribosylation factor 3 [Source:MGI Symbol;Acc:MGI:99432]	1.75339	0.81015	3.8984	12.8677	0.00033431	0.0068966
ENSMUSG00000059772	75764	Slx1b	protein_coding	MGI Symbol	SLX1 structure-specific endonuclease subunit homolog B (S. cerevisiae) [Source:MGI Symbol;Acc:MGI:1915220]	-1.81889	-0.86306	2.65022	12.8664	0.00033453	0.0068966
ENSMUSG00000085715	NA	Tsix	antisense	MGI Symbol	X (inactive)-specific transcript, opposite strand [Source:MGI Symbol;Acc:MGI:1336196]	-11.7587	-3.55566	-0.809794	12.8698	0.00033393	0.0068966
ENSMUSG00000074340	12659	Ovgp1	protein_coding	MGI Symbol	oviductal glycoprotein 1 [Source:MGI Symbol;Acc:MGI:106661]	3.24017	1.69607	-0.590878	12.8593	0.0003358	0.0069074
ENSMUSG00000031353	245688	Rbbp7	protein_coding	MGI Symbol	retinoblastoma binding protein 7 [Source:MGI Symbol;Acc:MGI:1194910]	-2.09711	-1.0684	4.87427	12.8455	0.00033829	0.0069478
ENSMUSG00000068922	229524	Msto1	protein_coding	MGI Symbol	misato homolog 1 (Drosophila) [Source:MGI Symbol;Acc:MGI:2385175]	-1.7435	-0.80199	2.10801	12.8464	0.00033812	0.0069478
ENSMUSG00000024695	109910	Zfp91	protein_coding	MGI Symbol	zinc finger protein 91 [Source:MGI Symbol;Acc:MGI:104854]	2.04903	1.03494	4.32607	12.8274	0.00034158	0.0070052
ENSMUSG00000030824	18220	Nucb1	protein_coding	MGI Symbol	nucleobindin 1 [Source:MGI Symbol;Acc:MGI:97388]	-1.83601	-0.87657	4.51614	12.8272	0.00034161	0.0070052
ENSMUSG00000068101	66570	Cenpm	protein_coding	MGI Symbol	centromere protein M [Source:MGI Symbol;Acc:MGI:1913820]	-2.37425	-1.24747	1.68272	12.81	0.00034478	0.0070648
ENSMUSG00000020483	68097	Dynll2	protein_coding	MGI Symbol	dynein light chain LC8-type 2 [Source:MGI Symbol;Acc:MGI:1915347]	1.92551	0.94524	5.1848	12.8046	0.00034577	0.0070743
ENSMUSG00000022438	170736	Parvb	protein_coding	MGI Symbol	parvin, beta [Source:MGI Symbol;Acc:MGI:2153063]	3.67986	1.87965	0.534559	12.8054	0.00034563	0.0070743
ENSMUSG00000024665	56473	Fads2	protein_coding	MGI Symbol	fatty acid desaturase 2 [Source:MGI Symbol;Acc:MGI:1930079]	-2.48647	-1.3141	0.804906	12.7802	0.0003503	0.0071615
ENSMUSG00000008690	52683	Ncaph2	protein_coding	MGI Symbol	non-SMC condensin II complex, subunit H2 [Source:MGI Symbol;Acc:MGI:1289164]	-1.75991	-0.8155	4.47145	12.7745	0.00035138	0.007178
ENSMUSG00000024790	66406	Sac3d1	protein_coding	MGI Symbol	SAC3 domain containing 1 [Source:MGI Symbol;Acc:MGI:1913656]	2.12535	1.0877	1.60501	12.7699	0.00035223	0.00719
ENSMUSG00000095331	NA	Ptma-ps1	processed_pseudogene	MGI Symbol	prothymosin alpha, pseudogene 1 [Source:MGI Symbol;Acc:MGI:3644252]	-18.3903	-4.20087	-3.17391	12.7628	0.00035358	0.007212
ENSMUSG00000097833	NA	Gm5976	processed_pseudogene	MGI Symbol	predicted gene 5976 [Source:MGI Symbol;Acc:MGI:3646538]	-9.8424	-3.29901	-1.75757	12.76	0.00035412	0.0072175
ENSMUSG00000001473	67951	Tubb6	protein_coding	MGI Symbol	tubulin, beta 6 class V [Source:MGI Symbol;Acc:MGI:1915201]	-1.93273	-0.95064	6.62901	12.7453	0.0003569	0.0072594
ENSMUSG00000026914	59029	Psmd14	protein_coding	MGI Symbol	proteasome (prosome, macropain) 26S subunit, non-ATPase, 14 [Source:MGI Symbol;Acc:MGI:1913284]	-1.89792	-0.92442	4.96111	12.7466	0.00035667	0.0072594
ENSMUSG00000044468	74645	Fam46c	protein_coding	MGI Symbol	family with sequence similarity 46, member C [Source:MGI Symbol;Acc:MGI:1921895]	-1.74365	-0.80211	7.09	12.7448	0.00035699	0.0072594
ENSMUSG00000005078	104771	Jkamp	protein_coding	MGI Symbol	JNK1/MAPK8-associated membrane protein [Source:MGI Symbol;Acc:MGI:1915057]	-1.93901	-0.95532	4.0364	12.7371	0.00035847	0.0072838
ENSMUSG00000096919	NA	Gm26775	lincRNA	MGI Symbol	predicted gene, 26775 [Source:MGI Symbol;Acc:MGI:5477269]	-3.71425	-1.89307	-0.937467	12.7308	0.00035968	0.007303
ENSMUSG00000027829	56706	Ccnl1	protein_coding	MGI Symbol	cyclin L1 [Source:MGI Symbol;Acc:MGI:1922664]	2.28218	1.19041	3.29959	12.7238	0.00036103	0.0073247
ENSMUSG00000028124	14630	Gclm	protein_coding	MGI Symbol	glutamate-cysteine ligase, modifier subunit [Source:MGI Symbol;Acc:MGI:104995]	2.17001	1.1177	3.58649	12.7207	0.00036163	0.0073313
ENSMUSG00000034320	13521	Slc26a2	protein_coding	MGI Symbol	solute carrier family 26 (sulfate transporter), member 2 [Source:MGI Symbol;Acc:MGI:892977]	1.91266	0.93558	1.31265	12.7172	0.0003623	0.0073395
ENSMUSG00000066233	66079	Tmem42	protein_coding	MGI Symbol	transmembrane protein 42 [Source:MGI Symbol;Acc:MGI:1277176]	-1.87755	-0.90885	2.56997	12.7075	0.0003642	0.0073722
ENSMUSG00000024245	68027	Tmem178	protein_coding	MGI Symbol	transmembrane protein 178 [Source:MGI Symbol;Acc:MGI:1915277]	-2.96056	-1.56587	0.746156	12.7054	0.0003646	0.0073748
ENSMUSG00000027131	68032	Emc4	protein_coding	MGI Symbol	ER membrane protein complex subunit 4 [Source:MGI Symbol;Acc:MGI:1915282]	-2.07565	-1.05356	5.11204	12.7008	0.00036549	0.0073872
ENSMUSG00000052429	15469	Prmt1	protein_coding	MGI Symbol	protein arginine N-methyltransferase 1 [Source:MGI Symbol;Acc:MGI:107846]	-1.9143	-0.93682	4.66806	12.6877	0.00036807	0.0074337
ENSMUSG00000011158	72308	Brf1	protein_coding	MGI Symbol	BRF1 homolog, subunit of RNA polymerase III transcription initiation factor IIIB (S. cerevisiae) [Source:MGI Symbol;Acc:MGI:1919558]	1.64515	0.71822	2.83138	12.6687	0.00037183	0.0074986
ENSMUSG00000020876	74479	Snx11	protein_coding	MGI Symbol	sorting nexin 11 [Source:MGI Symbol;Acc:MGI:1921729]	-2.57682	-1.36559	1.74252	12.6686	0.00037184	0.0074986
ENSMUSG00000014959	70231	Gorasp2	protein_coding	MGI Symbol	golgi reassembly stacking protein 2 [Source:MGI Symbol;Acc:MGI:2135962]	1.65299	0.72508	4.31302	12.6653	0.0003725	0.0075062
ENSMUSG00000004054	26403	Map3k11	protein_coding	MGI Symbol	mitogen-activated protein kinase kinase kinase 11 [Source:MGI Symbol;Acc:MGI:1346880]	2.17017	1.11781	1.3681	12.6622	0.00037312	0.0075073
ENSMUSG00000098439	NA	Hm629797	sense_intronic	MGI Symbol	cDNA sequence HM629797 [Source:MGI Symbol;Acc:MGI:5440479]	-3.40622	-1.76817	-1.44928	12.6632	0.00037293	0.0075073
ENSMUSG00000056050	NA	Mia3	protein_coding	MGI Symbol	melanoma inhibitory activity 3 [Source:MGI Symbol;Acc:MGI:2443183]	1.62554	0.70092	3.67894	12.66	0.00037356	0.0075106
ENSMUSG00000027070	14725	Lrp2	protein_coding	MGI Symbol	low density lipoprotein receptor-related protein 2 [Source:MGI Symbol;Acc:MGI:95794]	-4.17342	-2.06123	0.598886	12.6543	0.0003747	0.0075279
ENSMUSG00000017428	69077	Psmd11	protein_coding	MGI Symbol	proteasome (prosome, macropain) 26S subunit, non-ATPase, 11 [Source:MGI Symbol;Acc:MGI:1916327]	-1.83601	-0.87657	5.29301	12.6506	0.00037544	0.007537
ENSMUSG00000029125	71116	Stx18	protein_coding	MGI Symbol	syntaxin 18 [Source:MGI Symbol;Acc:MGI:1918366]	-2.18979	-1.13079	3.79583	12.6388	0.00037782	0.0075791
ENSMUSG00000041671	232491	Pyroxd1	protein_coding	MGI Symbol	pyridine nucleotide-disulphide oxidoreductase domain 1 [Source:MGI Symbol;Acc:MGI:2676395]	-2.3764	-1.24878	1.52334	12.6291	0.0003798	0.007613
ENSMUSG00000032491	67169	Nradd	protein_coding	MGI Symbol	neurotrophin receptor associated death domain [Source:MGI Symbol;Acc:MGI:1914419]	-2.81302	-1.49212	1.14884	12.6267	0.00038029	0.0076171
ENSMUSG00000037772	19935	Mrpl23	protein_coding	MGI Symbol	mitochondrial ribosomal protein L23 [Source:MGI Symbol;Acc:MGI:1196612]	-3.35155	-1.74483	-0.783004	12.6228	0.00038106	0.007627
ENSMUSG00000024654	66514	Asrgl1	protein_coding	MGI Symbol	asparaginase like 1 [Source:MGI Symbol;Acc:MGI:1913764]	-1.97486	-0.98175	3.52295	12.6168	0.0003823	0.0076459
ENSMUSG00000020044	21859	Timp3	protein_coding	MGI Symbol	tissue inhibitor of metalloproteinase 3 [Source:MGI Symbol;Acc:MGI:98754]	-1.877	-0.90843	4.39307	12.6145	0.00038277	0.0076496
ENSMUSG00000022023	22380	Wbp4	protein_coding	MGI Symbol	WW domain binding protein 4 [Source:MGI Symbol;Acc:MGI:109568]	1.68172	0.74994	4.36604	12.5993	0.00038588	0.0077061
ENSMUSG00000038982	17828	Bloc1s5	protein_coding	MGI Symbol	biogenesis of lysosomal organelles complex-1, subunit 5, muted [Source:MGI Symbol;Acc:MGI:2178598]	-2.08804	-1.06215	2.88275	12.5944	0.00038691	0.0077151
ENSMUSG00000056426	17962	Nat3	protein_coding	MGI Symbol	N-acetyltransferase 3 [Source:MGI Symbol;Acc:MGI:102537]	-5.48271	-2.45489	-1.90537	12.5944	0.0003869	0.0077151
ENSMUSG00000053158	14159	Fes	protein_coding	MGI Symbol	feline sarcoma oncogene [Source:MGI Symbol;Acc:MGI:95514]	4.31326	2.10878	-0.844422	12.5927	0.00038725	0.0077156
ENSMUSG00000057497	66488	Fam136a	protein_coding	MGI Symbol	family with sequence similarity 136, member A [Source:MGI Symbol;Acc:MGI:1913738]	-2.06184	-1.04393	5.47435	12.5915	0.00038751	0.0077156
ENSMUSG00000035901	19347	Dennd5a	protein_coding	MGI Symbol	DENN/MADD domain containing 5A [Source:MGI Symbol;Acc:MGI:1201681]	1.89436	0.92171	3.72512	12.5889	0.00038805	0.0077205
ENSMUSG00000022817	16419	Itgb5	protein_coding	MGI Symbol	integrin beta 5 [Source:MGI Symbol;Acc:MGI:96614]	1.77978	0.8317	4.67671	12.5852	0.00038882	0.007725
ENSMUSG00000040940	16801	Arhgef1	protein_coding	MGI Symbol	Rho guanine nucleotide exchange factor (GEF) 1 [Source:MGI Symbol;Acc:MGI:1353510]	2.21731	1.14881	1.22931	12.585	0.00038885	0.007725
ENSMUSG00000020056	67282	Ccdc53	protein_coding	MGI Symbol	coiled-coil domain containing 53 [Source:MGI Symbol;Acc:MGI:1914532]	-2.09913	-1.06979	5.56187	12.5797	0.00038996	0.007738
ENSMUSG00000026655	66540	Fam107b	protein_coding	MGI Symbol	family with sequence similarity 107, member B [Source:MGI Symbol;Acc:MGI:1913790]	1.66343	0.73416	3.15427	12.579	0.0003901	0.007738
ENSMUSG00000027715	12428	Ccna2	protein_coding	MGI Symbol	cyclin A2 [Source:MGI Symbol;Acc:MGI:108069]	-1.93686	-0.95372	2.45017	12.5777	0.00039038	0.007738
ENSMUSG00000020598	319504	Nrcam	protein_coding	MGI Symbol	neuronal cell adhesion molecule [Source:MGI Symbol;Acc:MGI:104750]	1.71144	0.77521	5.84343	12.5745	0.00039104	0.0077437
ENSMUSG00000039519	13123	Cyp7b1	protein_coding	MGI Symbol	cytochrome P450, family 7, subfamily b, polypeptide 1 [Source:MGI Symbol;Acc:MGI:104978]	-2.19466	-1.134	1.94381	12.5723	0.00039151	0.0077437
ENSMUSG00000047638	20186	Nr1h4	protein_coding	MGI Symbol	nuclear receptor subfamily 1, group H, member 4 [Source:MGI Symbol;Acc:MGI:1352464]	-9.07156	-3.18135	-0.74205	12.5722	0.00039153	0.0077437
ENSMUSG00000030421	19777	Uri1	protein_coding	MGI Symbol	URI1, prefoldin-like chaperone [Source:MGI Symbol;Acc:MGI:1342294]	1.76629	0.82072	2.43514	12.5583	0.00039446	0.0077958
ENSMUSG00000020585	17775	Laptm4a	protein_coding	MGI Symbol	lysosomal-associated protein transmembrane 4A [Source:MGI Symbol;Acc:MGI:108017]	-1.76228	-0.81744	6.58161	12.5509	0.00039602	0.0078151
ENSMUSG00000051606	NA	2010001K21Rik	pseudogene	MGI Symbol	RIKEN cDNA 2010001K21 gene [Source:MGI Symbol;Acc:MGI:1917079]	22.1065	4.4664	-3.14801	12.5522	0.00039575	0.0078151
ENSMUSG00000027668	67414	Mfn1	protein_coding	MGI Symbol	mitofusin 1 [Source:MGI Symbol;Acc:MGI:1914664]	1.79112	0.84086	2.42564	12.5449	0.00039728	0.0078342
ENSMUSG00000038387	20130	Rras	protein_coding	MGI Symbol	Harvey rat sarcoma oncogene, subgroup R [Source:MGI Symbol;Acc:MGI:98179]	1.97052	0.97858	2.7915	12.5321	0.00040002	0.0078824
ENSMUSG00000015880	54392	Ncapg	protein_coding	MGI Symbol	non-SMC condensin I complex, subunit G [Source:MGI Symbol;Acc:MGI:1930197]	-2.15008	-1.10439	1.76538	12.5188	0.00040289	0.0079272
ENSMUSG00000038417	103199	Fig4	protein_coding	MGI Symbol	FIG4 homolog (S. cerevisiae) [Source:MGI Symbol;Acc:MGI:2143585]	1.89244	0.92025	1.38139	12.5196	0.00040271	0.0079272
ENSMUSG00000048582	14611	Gja3	protein_coding	MGI Symbol	gap junction protein, alpha 3 [Source:MGI Symbol;Acc:MGI:95714]	-2.13063	-1.09128	7.33014	12.5101	0.00040477	0.0079524
ENSMUSG00000085486	NA	Gm11634	antisense	MGI Symbol	predicted gene 11634 [Source:MGI Symbol;Acc:MGI:3650266]	26.3609	4.72033	-3.13637	12.511	0.00040456	0.0079524
ENSMUSG00000041598	56699	Cdc42ep4	protein_coding	MGI Symbol	CDC42 effector protein (Rho GTPase binding) 4 [Source:MGI Symbol;Acc:MGI:1929760]	-1.9736	-0.98083	3.48126	12.4924	0.00040861	0.008022
ENSMUSG00000028975	56273	Pex14	protein_coding	MGI Symbol	peroxisomal biogenesis factor 14 [Source:MGI Symbol;Acc:MGI:1927868]	-2.1246	-1.08719	1.98208	12.4897	0.0004092	0.0080277
ENSMUSG00000025429	19201	Pstpip2	protein_coding	MGI Symbol	proline-serine-threonine phosphatase-interacting protein 2 [Source:MGI Symbol;Acc:MGI:1335088]	-2.23912	-1.16293	3.08075	12.4874	0.0004097	0.0080318
ENSMUSG00000029722	231801	Agfg2	protein_coding	MGI Symbol	ArfGAP with FG repeats 2 [Source:MGI Symbol;Acc:MGI:2443267]	1.72514	0.78671	2.4707	12.4809	0.00041114	0.008054
ENSMUSG00000001674	66942	Ddx18	protein_coding	MGI Symbol	DEAD (Asp-Glu-Ala-Asp) box polypeptide 18 [Source:MGI Symbol;Acc:MGI:1914192]	2.07189	1.05095	1.29697	12.4786	0.00041165	0.0080581
ENSMUSG00000016541	54138	Atxn10	protein_coding	MGI Symbol	ataxin 10 [Source:MGI Symbol;Acc:MGI:1859293]	-1.83649	-0.87695	7.75824	12.4626	0.00041518	0.0081192
ENSMUSG00000032368	22771	Zic1	protein_coding	MGI Symbol	zinc finger protein of the cerebellum 1 [Source:MGI Symbol;Acc:MGI:106683]	-3.02254	-1.59576	1.99322	12.4617	0.00041538	0.0081192
ENSMUSG00000022426	100043771	Josd1	protein_coding	MGI Symbol	Josephin domain containing 1 [Source:MGI Symbol;Acc:MGI:1921408]	1.83869	0.87868	1.64175	12.4519	0.00041757	0.0081561
ENSMUSG00000022426	74158	Josd1	protein_coding	MGI Symbol	Josephin domain containing 1 [Source:MGI Symbol;Acc:MGI:1921408]	1.83869	0.87868	1.64175	12.4519	0.00041757	0.0081561
ENSMUSG00000020737	15374	Hn1	protein_coding	MGI Symbol	hematological and neurological expressed sequence 1 [Source:MGI Symbol;Acc:MGI:1096361]	-2.00881	-1.00634	4.5746	12.4431	0.00041954	0.0081885
ENSMUSG00000021033	14874	Gstz1	protein_coding	MGI Symbol	glutathione transferase zeta 1 (maleylacetoacetate isomerase) [Source:MGI Symbol;Acc:MGI:1341859]	-1.92039	-0.9414	3.74912	12.4374	0.00042083	0.0082077
ENSMUSG00000028329	22590	Xpa	protein_coding	MGI Symbol	xeroderma pigmentosum, complementation group A [Source:MGI Symbol;Acc:MGI:99135]	2.08548	1.06038	1.36052	12.4314	0.00042217	0.0082279
ENSMUSG00000020227	73914	Irak3	protein_coding	MGI Symbol	interleukin-1 receptor-associated kinase 3 [Source:MGI Symbol;Acc:MGI:1921164]	34.8168	5.12171	-2.84195	12.4254	0.00042353	0.0082423
ENSMUSG00000037902	19261	Sirpa	protein_coding	MGI Symbol	signal-regulatory protein alpha [Source:MGI Symbol;Acc:MGI:108563]	2.07186	1.05093	1.81144	12.4264	0.0004233	0.0082423
ENSMUSG00000026885	74410	Ttll11	protein_coding	MGI Symbol	tubulin tyrosine ligase-like family, member 11 [Source:MGI Symbol;Acc:MGI:1921660]	2.56401	1.3584	-0.176454	12.4167	0.00042551	0.0082628
ENSMUSG00000059119	17955	Nap1l4	protein_coding	MGI Symbol	nucleosome assembly protein 1-like 4 [Source:MGI Symbol;Acc:MGI:1316687]	-1.90467	-0.92954	7.97377	12.4191	0.00042496	0.0082628
ENSMUSG00000090509	433102	Sfta2	protein_coding	MGI Symbol	surfactant associated 2 [Source:MGI Symbol;Acc:MGI:3643293]	-18.3973	-4.20142	-2.87659	12.4168	0.00042549	0.0082628
ENSMUSG00000082535	NA	Gm7860	processed_pseudogene	MGI Symbol	predicted gene 7860 [Source:MGI Symbol;Acc:MGI:3644843]	-9.57697	-3.25957	-2.47379	12.4094	0.00042719	0.0082893
ENSMUSG00000006333	76846	Rps9	protein_coding	MGI Symbol	ribosomal protein S9 [Source:MGI Symbol;Acc:MGI:1924096]	-1.75723	-0.8133	6.91914	12.4061	0.00042792	0.0082976
ENSMUSG00000017837	71966	Nkiras2	protein_coding	MGI Symbol	NFKB inhibitor interacting Ras-like protein 2 [Source:MGI Symbol;Acc:MGI:1919216]	-1.98376	-0.98824	4.57806	12.39	0.00043163	0.0083634
ENSMUSG00000022763	72168	Aifm3	protein_coding	MGI Symbol	apoptosis-inducing factor, mitochondrion-associated 3 [Source:MGI Symbol;Acc:MGI:1919418]	-8.23678	-3.04208	-1.35624	12.3819	0.00043352	0.0083939
ENSMUSG00000019971	216274	Cep290	protein_coding	MGI Symbol	centrosomal protein 290 [Source:MGI Symbol;Acc:MGI:2384917]	2.20358	1.13985	3.21718	12.377	0.00043466	0.0083992
ENSMUSG00000025381	56530	Cnpy2	protein_coding	MGI Symbol	canopy 2 homolog (zebrafish) [Source:MGI Symbol;Acc:MGI:1928477]	-1.85917	-0.89466	3.73776	12.3791	0.00043416	0.0083992
ENSMUSG00000031029	66085	Eif3f	protein_coding	MGI Symbol	eukaryotic translation initiation factor 3, subunit F [Source:MGI Symbol;Acc:MGI:1913335]	2.10852	1.07623	4.70481	12.3754	0.00043504	0.0083992
ENSMUSG00000055720	69459	Ubl7	protein_coding	MGI Symbol	ubiquitin-like 7 (bone marrow stromal cell-derived) [Source:MGI Symbol;Acc:MGI:1916709]	-1.91001	-0.93358	6.17955	12.3753	0.00043505	0.0083992
ENSMUSG00000044986	22117	Tst	protein_coding	MGI Symbol	thiosulfate sulfurtransferase, mitochondrial [Source:MGI Symbol;Acc:MGI:98852]	-1.94731	-0.96148	3.6296	12.3714	0.00043595	0.0084105
ENSMUSG00000009863	67680	Sdhb	protein_coding	MGI Symbol	succinate dehydrogenase complex, subunit B, iron sulfur (Ip) [Source:MGI Symbol;Acc:MGI:1914930]	-2.04623	-1.03297	7.05598	12.3687	0.0004366	0.008417
ENSMUSG00000029580	11461	Actb	protein_coding	MGI Symbol	actin, beta [Source:MGI Symbol;Acc:MGI:87904]	-1.70888	-0.77305	10.321	12.3606	0.00043849	0.0084473
ENSMUSG00000006494	228026	Pdk1	protein_coding	MGI Symbol	pyruvate dehydrogenase kinase, isoenzyme 1 [Source:MGI Symbol;Acc:MGI:1926119]	1.61748	0.69375	2.63898	12.3539	0.00044006	0.0084646
ENSMUSG00000027327	67326	1700037H04Rik	protein_coding	MGI Symbol	RIKEN cDNA 1700037H04 gene [Source:MGI Symbol;Acc:MGI:1914576]	-1.91411	-0.93667	3.28785	12.3531	0.00044025	0.0084646
ENSMUSG00000067274	11837	Rplp0	protein_coding	MGI Symbol	ribosomal protein, large, P0 [Source:MGI Symbol;Acc:MGI:1927636]	-1.78683	-0.8374	8.14687	12.3528	0.00044034	0.0084646
ENSMUSG00000006386	21687	Tek	protein_coding	MGI Symbol	endothelial-specific receptor tyrosine kinase [Source:MGI Symbol;Acc:MGI:98664]	2.43351	1.28304	1.40805	12.3498	0.00044103	0.0084683
ENSMUSG00000047735	209086	Samd9l	protein_coding	MGI Symbol	sterile alpha motif domain containing 9-like [Source:MGI Symbol;Acc:MGI:1343184]	4.14212	2.05037	-1.10806	12.3493	0.00044116	0.0084683
ENSMUSG00000070780	245945	Rbm47	protein_coding	MGI Symbol	RNA binding motif protein 47 [Source:MGI Symbol;Acc:MGI:2384294]	-2.30496	-1.20474	-0.231403	12.3452	0.00044213	0.0084807
ENSMUSG00000003779	19348	Kif20a	protein_coding	MGI Symbol	kinesin family member 20A [Source:MGI Symbol;Acc:MGI:1201682]	-3.15253	-1.65651	0.551709	12.3413	0.00044305	0.0084923
ENSMUSG00000032252	93683	Glce	protein_coding	MGI Symbol	glucuronyl C5-epimerase [Source:MGI Symbol;Acc:MGI:2136405]	1.92274	0.94316	1.21124	12.3384	0.00044373	0.0084932
ENSMUSG00000097713	NA	Gm7741	processed_pseudogene	MGI Symbol	predicted gene 7741 [Source:MGI Symbol;Acc:MGI:3647088]	-4.99287	-2.31987	0.254891	12.3384	0.00044373	0.0084932
ENSMUSG00000075227	29805	Znhit2	protein_coding	MGI Symbol	zinc finger, HIT domain containing 2 [Source:MGI Symbol;Acc:MGI:1352481]	1.7707	0.82432	2.46501	12.335	0.00044454	0.0085025
ENSMUSG00000087700	NA	Gm15283	processed_transcript	MGI Symbol	predicted gene 15283 [Source:MGI Symbol;Acc:MGI:3705161]	2.43135	1.28176	0.754848	12.332	0.00044525	0.0085101
ENSMUSG00000025515	NA	Muc2	protein_coding	MGI Symbol	mucin 2 [Source:MGI Symbol;Acc:MGI:1339364]	27.2673	4.7691	-2.61438	12.329	0.00044598	0.0085137
ENSMUSG00000032324	56434	Tspan3	protein_coding	MGI Symbol	tetraspanin 3 [Source:MGI Symbol;Acc:MGI:1928098]	-1.76301	-0.81804	7.05386	12.3272	0.0004464	0.0085137
ENSMUSG00000092486	330173	2610524H06Rik	protein_coding	MGI Symbol	RIKEN cDNA 2610524H06 gene [Source:MGI Symbol;Acc:MGI:2447819]	-1.902	-0.92752	4.79176	12.3278	0.00044627	0.0085137
ENSMUSG00000023505	14793	Cdca3	protein_coding	MGI Symbol	cell division cycle associated 3 [Source:MGI Symbol;Acc:MGI:1315198]	-2.04481	-1.03197	2.44216	12.3256	0.00044679	0.0085151
ENSMUSG00000047242	407786	Taf9b	protein_coding	MGI Symbol	TAF9B RNA polymerase II, TATA box binding protein (TBP)-associated factor [Source:MGI Symbol;Acc:MGI:3039562]	-2.26349	-1.17855	1.6251	12.3122	0.00045	0.0085703
ENSMUSG00000027248	14827	Pdia3	protein_coding	MGI Symbol	protein disulfide isomerase associated 3 [Source:MGI Symbol;Acc:MGI:95834]	-1.87858	-0.90964	6.58507	12.2848	0.00045666	0.0086904
ENSMUSG00000036686	212139	Cc2d1a	protein_coding	MGI Symbol	coiled-coil and C2 domain containing 1A [Source:MGI Symbol;Acc:MGI:2384831]	2.04433	1.03163	1.15674	12.2836	0.00045696	0.0086904
ENSMUSG00000064037	74254	Gpn1	protein_coding	MGI Symbol	GPN-loop GTPase 1 [Source:MGI Symbol;Acc:MGI:1921504]	-1.96391	-0.97373	4.23426	12.2782	0.00045828	0.0087093
ENSMUSG00000025572	217353	Tmc6	protein_coding	MGI Symbol	transmembrane channel-like gene family 6 [Source:MGI Symbol;Acc:MGI:1098686]	1.88684	0.91597	2.42094	12.2668	0.00046109	0.0087564
ENSMUSG00000042035	78908	Igsf3	protein_coding	MGI Symbol	immunoglobulin superfamily, member 3 [Source:MGI Symbol;Acc:MGI:1926158]	-1.80219	-0.84975	2.60953	12.261	0.00046252	0.0087774
ENSMUSG00000030512	68981	Snrpa1	protein_coding	MGI Symbol	small nuclear ribonucleoprotein polypeptide A' [Source:MGI Symbol;Acc:MGI:1916231]	-1.84715	-0.8853	4.43964	12.2582	0.00046321	0.0087843
ENSMUSG00000029209	67980	Gnpda2	protein_coding	MGI Symbol	glucosamine-6-phosphate deaminase 2 [Source:MGI Symbol;Acc:MGI:1915230]	-1.98287	-0.98759	2.89725	12.2548	0.00046407	0.0087943
ENSMUSG00000020941	53859	Map3k14	protein_coding	MGI Symbol	mitogen-activated protein kinase kinase kinase 14 [Source:MGI Symbol;Acc:MGI:1858204]	2.59661	1.37663	-0.40124	12.2463	0.00046618	0.0088281
ENSMUSG00000062593	14728	Lilrb4	protein_coding	MGI Symbol	leukocyte immunoglobulin-like receptor, subfamily B, member 4 [Source:MGI Symbol;Acc:MGI:102701]	13.9702	3.80428	-2.67609	12.24	0.00046776	0.0088517
ENSMUSG00000022961	20658	Son	protein_coding	MGI Symbol	Son DNA binding protein [Source:MGI Symbol;Acc:MGI:98353]	1.7973	0.84583	6.86067	12.2271	0.00047101	0.0089069
ENSMUSG00000023460	19328	Rab12	protein_coding	MGI Symbol	RAB12, member RAS oncogene family [Source:MGI Symbol;Acc:MGI:894284]	2.07746	1.05482	2.73142	12.2247	0.0004716	0.0089117
ENSMUSG00000038668	14745	Lpar1	protein_coding	MGI Symbol	lysophosphatidic acid receptor 1 [Source:MGI Symbol;Acc:MGI:108429]	-4.00449	-2.00162	0.814802	12.2189	0.00047308	0.0089334
ENSMUSG00000056612	18938	Ppp1r14b	protein_coding	MGI Symbol	protein phosphatase 1, regulatory (inhibitor) subunit 14B [Source:MGI Symbol;Acc:MGI:107682]	2.14597	1.10163	2.01437	12.2144	0.00047423	0.0089487
ENSMUSG00000012422	66074	Tmem167	protein_coding	MGI Symbol	transmembrane protein 167 [Source:MGI Symbol;Acc:MGI:1913324]	1.60554	0.68306	5.40367	12.2046	0.00047672	0.0089894
ENSMUSG00000021552	56278	Gkap1	protein_coding	MGI Symbol	G kinase anchoring protein 1 [Source:MGI Symbol;Acc:MGI:1891694]	1.7076	0.77197	2.36188	12.1959	0.00047895	0.0090232
ENSMUSG00000048922	108912	Cdca2	protein_coding	MGI Symbol	cell division cycle associated 2 [Source:MGI Symbol;Acc:MGI:1919787]	-1.66956	-0.73947	1.89727	12.195	0.00047919	0.0090232
ENSMUSG00000038244	320878	Mical2	protein_coding	MGI Symbol	microtubule associated monooxygenase, calponin and LIM domain containing 2 [Source:MGI Symbol;Acc:MGI:2444947]	2.63092	1.39557	0.767455	12.192	0.00047996	0.0090251
ENSMUSG00000049940	70804	Pgrmc2	protein_coding	MGI Symbol	progesterone receptor membrane component 2 [Source:MGI Symbol;Acc:MGI:1918054]	1.87018	0.90318	2.92625	12.1919	0.00047997	0.0090251
ENSMUSG00000095115	319622	Itpripl2	protein_coding	MGI Symbol	inositol 1,4,5-triphosphate receptor interacting protein-like 2 [Source:MGI Symbol;Acc:MGI:2442416]	2.9123	1.54216	-0.311462	12.1614	0.00048789	0.0091677
ENSMUSG00000041961	407821	Znrf3	protein_coding	MGI Symbol	zinc and ring finger 3 [Source:MGI Symbol;Acc:MGI:3039616]	-1.96201	-0.97233	1.73613	12.1585	0.00048864	0.0091752
ENSMUSG00000044499	319415	Hs3st5	protein_coding	MGI Symbol	heparan sulfate (glucosamine) 3-O-sulfotransferase 5 [Source:MGI Symbol;Acc:MGI:2441996]	-2.87695	-1.52454	0.737551	12.1505	0.00049074	0.0092082
ENSMUSG00000020407	22271	Upp1	protein_coding	MGI Symbol	uridine phosphorylase 1 [Source:MGI Symbol;Acc:MGI:1097668]	-2.39572	-1.26046	2.5567	12.1461	0.00049191	0.0092238
ENSMUSG00000041431	268697	Ccnb1	protein_coding	MGI Symbol	cyclin B1 [Source:MGI Symbol;Acc:MGI:88302]	-2.52087	-1.33392	0.943729	12.1343	0.00049503	0.0092758
ENSMUSG00000035235	66597	Trim13	protein_coding	MGI Symbol	tripartite motif-containing 13 [Source:MGI Symbol;Acc:MGI:1913847]	-2.04394	-1.03135	1.14192	12.1236	0.00049789	0.0093228
ENSMUSG00000025025	17859	Mxi1	protein_coding	MGI Symbol	Max interacting protein 1 [Source:MGI Symbol;Acc:MGI:97245]	1.91141	0.93464	2.13086	12.1118	0.00050104	0.0093753
ENSMUSG00000032306	110119	Mpi	protein_coding	MGI Symbol	mannose phosphate isomerase [Source:MGI Symbol;Acc:MGI:97075]	-1.83732	-0.8776	3.03652	12.1101	0.00050151	0.0093774
ENSMUSG00000015087	227624	Rabl6	protein_coding	MGI Symbol	RAB, member RAS oncogene family-like 6 [Source:MGI Symbol;Acc:MGI:2442633]	1.66208	0.73299	2.95008	12.1076	0.00050215	0.0093829
ENSMUSG00000037197	76938	Rbm17	protein_coding	MGI Symbol	RNA binding motif protein 17 [Source:MGI Symbol;Acc:MGI:1924188]	1.75081	0.80802	2.24919	12.0961	0.00050527	0.0094345
ENSMUSG00000025952	12966	Crygc	protein_coding	MGI Symbol	crystallin, gamma C [Source:MGI Symbol;Acc:MGI:88523]	-1.74256	-0.80121	16.0116	12.0925	0.00050626	0.0094424
ENSMUSG00000045031	207175	Cetn4	protein_coding	MGI Symbol	centrin 4 [Source:MGI Symbol;Acc:MGI:2677454]	2.94201	1.5568	-0.515155	12.092	0.0005064	0.0094424
ENSMUSG00000027170	98221	Eif3m	protein_coding	MGI Symbol	eukaryotic translation initiation factor 3, subunit M [Source:MGI Symbol;Acc:MGI:1351744]	-2.03341	-1.0239	5.03533	12.087	0.00050776	0.0094611
ENSMUSG00000024999	57753	Noc3l	protein_coding	MGI Symbol	nucleolar complex associated 3 homolog (S. cerevisiae) [Source:MGI Symbol;Acc:MGI:1932610]	2.18956	1.13064	1.15923	12.0854	0.00050819	0.0094627
ENSMUSG00000025347	71664	Mettl7b	protein_coding	MGI Symbol	methyltransferase like 7B [Source:MGI Symbol;Acc:MGI:1918914]	49.7188	5.63572	-2.83127	12.0802	0.00050959	0.0094822
ENSMUSG00000042055	207425	Wdr11	protein_coding	MGI Symbol	WD repeat domain 11 [Source:MGI Symbol;Acc:MGI:1920230]	1.72278	0.78474	2.63131	12.0711	0.00051208	0.0095218
ENSMUSG00000096370	102902673	Gm21992	protein_coding	MGI Symbol	predicted gene 21992 [Source:MGI Symbol;Acc:MGI:5439461]	3.30452	1.72444	-1.57178	12.0607	0.00051496	0.0095687
ENSMUSG00000022240	18163	Ctnnd2	protein_coding	MGI Symbol	catenin (cadherin associated protein), delta 2 [Source:MGI Symbol;Acc:MGI:1195966]	1.69932	0.76496	4.00942	12.0545	0.00051667	0.0095937
ENSMUSG00000020027	216233	Socs2	protein_coding	MGI Symbol	suppressor of cytokine signaling 2 [Source:MGI Symbol;Acc:MGI:1201787]	-1.98784	-0.9912	1.27012	12.0458	0.0005191	0.0096322
ENSMUSG00000090122	66240	Kcne1l	protein_coding	MGI Symbol	potassium voltage-gated channel, Isk-related family, member 1-like, pseudogene [Source:MGI Symbol;Acc:MGI:1913490]	-2.92716	-1.5495	1.05526	12.0299	0.00052353	0.0097076
ENSMUSG00000085704	NA	4921531C22Rik	processed_transcript	MGI Symbol	RIKEN cDNA 4921531C22 gene [Source:MGI Symbol;Acc:MGI:1913980]	-2.15971	-1.11084	0.816127	12.0258	0.0005247	0.0097226
ENSMUSG00000054162	72902	Spock3	protein_coding	MGI Symbol	sparc/osteonectin, cwcv and kazal-like domains proteoglycan 3 [Source:MGI Symbol;Acc:MGI:1920152]	-3.09695	-1.63085	0.237066	12.0161	0.00052744	0.0097666
ENSMUSG00000046034	432940	Otulin	protein_coding	MGI Symbol	OTU deubiquitinase with linear linkage specificity [Source:MGI Symbol;Acc:MGI:3577015]	2.09878	1.06955	1.45856	11.9963	0.00053307	0.0098641
ENSMUSG00000040181	14261	Fmo1	protein_coding	MGI Symbol	flavin containing monooxygenase 1 [Source:MGI Symbol;Acc:MGI:1310002]	-2.57755	-1.366	0.777049	11.9946	0.00053356	0.0098662
ENSMUSG00000024299	224697	Adamts10	protein_coding	MGI Symbol	a disintegrin-like and metallopeptidase (reprolysin type) with thrombospondin type 1 motif, 10 [Source:MGI Symbol;Acc:MGI:2449112]	1.85175	0.88889	1.10863	11.9903	0.00053479	0.0098822
ENSMUSG00000032766	66066	Gng11	protein_coding	MGI Symbol	guanine nucleotide binding protein (G protein), gamma 11 [Source:MGI Symbol;Acc:MGI:1913316]	1.89483	0.92207	2.65998	11.9862	0.00053597	0.0098971
ENSMUSG00000020863	67684	Luc7l3	protein_coding	MGI Symbol	LUC7-like 3 (S. cerevisiae) [Source:MGI Symbol;Acc:MGI:1914934]	1.66725	0.73747	5.88977	11.98	0.00053775	0.0099231
ENSMUSG00000024325	19763	Ring1	protein_coding	MGI Symbol	ring finger protein 1 [Source:MGI Symbol;Acc:MGI:1101770]	1.96357	0.97348	0.92609	11.9757	0.00053898	0.0099321
ENSMUSG00000024672	109225	Ms4a7	protein_coding	MGI Symbol	membrane-spanning 4-domains, subfamily A, member 7 [Source:MGI Symbol;Acc:MGI:1918846]	3.21598	1.68526	0.166206	11.9766	0.00053872	0.0099321
ENSMUSG00000057880	268860	Abat	protein_coding	MGI Symbol	4-aminobutyrate aminotransferase [Source:MGI Symbol;Acc:MGI:2443582]	-1.91106	-0.93437	2.02821	11.9734	0.00053967	0.0099379
ENSMUSG00000028982	70556	Slc25a33	protein_coding	MGI Symbol	solute carrier family 25, member 33 [Source:MGI Symbol;Acc:MGI:1917806]	1.8533	0.8901	2.38166	11.9711	0.00054033	0.0099433
ENSMUSG00000074405	319748	Zfp865	protein_coding	MGI Symbol	zinc finger protein 865 [Source:MGI Symbol;Acc:MGI:2442656]	1.97834	0.98429	0.716521	11.9607	0.00054336	0.0099921
ENSMUSG00000032688	240354	Malt1	protein_coding	MGI Symbol	mucosa associated lymphoid tissue lymphoma translocation gene 1 [Source:MGI Symbol;Acc:MGI:2445027]	2.42289	1.27673	0.816865	11.9508	0.00054624	0.010038
ENSMUSG00000049957	67291	Ccdc137	protein_coding	MGI Symbol	coiled-coil domain containing 137 [Source:MGI Symbol;Acc:MGI:1914541]	2.05804	1.04127	1.44882	11.9353	0.00055079	0.010108
ENSMUSG00000057789	12018	Bak1	protein_coding	MGI Symbol	BCL2-antagonist/killer 1 [Source:MGI Symbol;Acc:MGI:1097161]	3.29359	1.71966	-0.041693	11.9354	0.00055076	0.010108
ENSMUSG00000055723	66922	Rras2	protein_coding	MGI Symbol	related RAS viral (r-ras) oncogene homolog 2 [Source:MGI Symbol;Acc:MGI:1914172]	1.84543	0.88396	1.73664	11.933	0.00055147	0.010113
ENSMUSG00000026181	68606	Ppm1f	protein_coding	MGI Symbol	protein phosphatase 1F (PP2C domain containing) [Source:MGI Symbol;Acc:MGI:1918464]	1.6141	0.69073	2.75395	11.9177	0.00055604	0.01019
ENSMUSG00000043340	NA	6530409C15Rik	antisense	MGI Symbol	RIKEN cDNA 6530409C15 gene [Source:MGI Symbol;Acc:MGI:1923474]	-5.70596	-2.51247	-1.4661	11.9129	0.00055746	0.010209
ENSMUSG00000019261	270058	Map1s	protein_coding	MGI Symbol	microtubule-associated protein 1S [Source:MGI Symbol;Acc:MGI:2443304]	1.8	0.848	2.07291	11.907	0.00055923	0.010228
ENSMUSG00000024346	67199	Pfdn1	protein_coding	MGI Symbol	prefoldin 1 [Source:MGI Symbol;Acc:MGI:1914449]	1.5429	0.62564	5.12074	11.9071	0.0005592	0.010228
ENSMUSG00000068267	12616	Cenpb	protein_coding	MGI Symbol	centromere protein B [Source:MGI Symbol;Acc:MGI:88376]	2.09435	1.0665	2.63312	11.9031	0.00056039	0.010242
ENSMUSG00000037855	216049	Zfp365	protein_coding	MGI Symbol	zinc finger protein 365 [Source:MGI Symbol;Acc:MGI:2143676]	1.90576	0.93037	4.12494	11.8945	0.00056299	0.010282
ENSMUSG00000032040	69305	Dcps	protein_coding	MGI Symbol	decapping enzyme, scavenger [Source:MGI Symbol;Acc:MGI:1916555]	-2.12176	-1.08526	2.56446	11.8885	0.0005648	0.010308
ENSMUSG00000030307	243616	Slc6a11	protein_coding	MGI Symbol	solute carrier family 6 (neurotransmitter transporter, GABA), member 11 [Source:MGI Symbol;Acc:MGI:95630]	-2.47085	-1.30501	1.36407	11.8855	0.00056571	0.010318
ENSMUSG00000020612	19084	Prkar1a	protein_coding	MGI Symbol	protein kinase, cAMP dependent regulatory, type I, alpha [Source:MGI Symbol;Acc:MGI:104878]	-1.88415	-0.91391	6.91428	11.8736	0.00056936	0.010377
ENSMUSG00000038876	68031	Rnf146	protein_coding	MGI Symbol	ring finger protein 146 [Source:MGI Symbol;Acc:MGI:1915281]	-2.11905	-1.08342	2.067	11.8682	0.00057102	0.010401
ENSMUSG00000042672	77772	Dcst1	protein_coding	MGI Symbol	DC-STAMP domain containing 1 [Source:MGI Symbol;Acc:MGI:1925022]	12.7466	3.67204	-2.54611	11.8658	0.00057173	0.010406
ENSMUSG00000020530	217039	Ggnbp2	protein_coding	MGI Symbol	gametogenetin binding protein 2 [Source:MGI Symbol;Acc:MGI:2387356]	1.50656	0.59126	4.51231	11.8645	0.00057215	0.010407
ENSMUSG00000022035	67179	Ccdc25	protein_coding	MGI Symbol	coiled-coil domain containing 25 [Source:MGI Symbol;Acc:MGI:1914429]	1.68966	0.75673	3.56448	11.8571	0.00057441	0.010427
ENSMUSG00000035493	21810	Tgfbi	protein_coding	MGI Symbol	transforming growth factor, beta induced [Source:MGI Symbol;Acc:MGI:99959]	3.27576	1.71183	-0.401484	11.8574	0.00057431	0.010427
ENSMUSG00000043716	19989	Rpl7	protein_coding	MGI Symbol	ribosomal protein L7 [Source:MGI Symbol;Acc:MGI:98073]	-1.76503	-0.81969	7.14158	11.8574	0.00057434	0.010427
ENSMUSG00000086602	NA	Gm15609	processed_transcript	MGI Symbol	predicted gene 15609 [Source:MGI Symbol;Acc:MGI:3783055]	5.42567	2.4398	-2.37955	11.853	0.00057569	0.010443
ENSMUSG00000030125	16977	Lrrc23	protein_coding	MGI Symbol	leucine rich repeat containing 23 [Source:MGI Symbol;Acc:MGI:1315192]	-6.89156	-2.78483	-1.77319	11.8508	0.00057637	0.010448
ENSMUSG00000000154	18400	Slc22a18	protein_coding	MGI Symbol	solute carrier family 22 (organic cation transporter), member 18 [Source:MGI Symbol;Acc:MGI:1336884]	-2.8819	-1.52702	-0.271164	11.8459	0.00057788	0.010468
ENSMUSG00000032359	13036	Ctsh	protein_coding	MGI Symbol	cathepsin H [Source:MGI Symbol;Acc:MGI:107285]	-2.44611	-1.29049	2.38463	11.8387	0.00058011	0.010502
ENSMUSG00000006471	78797	Ndor1	protein_coding	MGI Symbol	NADPH dependent diflavin oxidoreductase 1 [Source:MGI Symbol;Acc:MGI:1926047]	2.19252	1.13259	0.972999	11.8358	0.00058102	0.010511
ENSMUSG00000023232	230779	Serinc2	protein_coding	MGI Symbol	serine incorporator 2 [Source:MGI Symbol;Acc:MGI:1919132]	-3.25453	-1.70245	0.055244	11.8312	0.00058245	0.01053
ENSMUSG00000004207	19156	Psap	protein_coding	MGI Symbol	prosaposin [Source:MGI Symbol;Acc:MGI:97783]	-1.7165	-0.77947	4.9256	11.8215	0.00058552	0.010578
ENSMUSG00000019373	26572	Cops3	protein_coding	MGI Symbol	COP9 (constitutive photomorphogenic) homolog, subunit 3 (Arabidopsis thaliana) [Source:MGI Symbol;Acc:MGI:1349409]	-1.94112	-0.95689	5.06328	11.809	0.00058945	0.010642
ENSMUSG00000036813	72090	Entpd8	protein_coding	MGI Symbol	ectonucleoside triphosphate diphosphohydrolase 8 [Source:MGI Symbol;Acc:MGI:1919340]	36.1201	5.17473	-2.97868	11.8017	0.00059177	0.010677
ENSMUSG00000028857	52174	Tmem222	protein_coding	MGI Symbol	transmembrane protein 222 [Source:MGI Symbol;Acc:MGI:1098568]	-1.92208	-0.94267	3.67839	11.7976	0.00059308	0.010693
ENSMUSG00000022759	74685	Lrrc74b	protein_coding	MGI Symbol	leucine rich repeat containing 74B [Source:MGI Symbol;Acc:MGI:1921935]	-11.5731	-3.5327	-1.98443	11.7948	0.00059397	0.010702
ENSMUSG00000056579	NA	Tug1	processed_transcript	MGI Symbol	taurine upregulated gene 1 [Source:MGI Symbol;Acc:MGI:2144114]	-1.73552	-0.79537	3.36	11.7829	0.00059777	0.010763
ENSMUSG00000066979	12237	Bub3	protein_coding	MGI Symbol	budding uninhibited by benzimidazoles 3 homolog (S. cerevisiae) [Source:MGI Symbol;Acc:MGI:1343463]	-1.88991	-0.91832	4.4395	11.7783	0.00059925	0.010782
ENSMUSG00000036466	214058	Megf11	protein_coding	MGI Symbol	multiple EGF-like-domains 11 [Source:MGI Symbol;Acc:MGI:1920951]	-1.82673	-0.86926	1.76294	11.7657	0.00060333	0.010841
ENSMUSG00000079197	19188	Psme2	protein_coding	MGI Symbol	proteasome (prosome, macropain) activator subunit 2 (PA28 beta) [Source:MGI Symbol;Acc:MGI:1096365]	-2.02001	-1.01436	2.06682	11.7664	0.00060308	0.010841
ENSMUSG00000022255	67154	Mtdh	protein_coding	MGI Symbol	metadherin [Source:MGI Symbol;Acc:MGI:1914404]	1.53973	0.62268	4.37772	11.7597	0.00060528	0.010869
ENSMUSG00000057101	102643195	Zfp180	protein_coding	MGI Symbol	zinc finger protein 180 [Source:MGI Symbol;Acc:MGI:1923701]	1.80545	0.85236	2.01457	11.7584	0.0006057	0.010869
ENSMUSG00000057101	210135	Zfp180	protein_coding	MGI Symbol	zinc finger protein 180 [Source:MGI Symbol;Acc:MGI:1923701]	1.80545	0.85236	2.01457	11.7584	0.0006057	0.010869
ENSMUSG00000030095	74122	Tmem43	protein_coding	MGI Symbol	transmembrane protein 43 [Source:MGI Symbol;Acc:MGI:1921372]	1.97509	0.98192	2.32142	11.7571	0.00060613	0.01087
ENSMUSG00000022517	17237	Mgrn1	protein_coding	MGI Symbol	mahogunin, ring finger 1 [Source:MGI Symbol;Acc:MGI:2447670]	-1.59358	-0.67227	4.45523	11.7535	0.00060728	0.010883
ENSMUSG00000024067	66310	Dpy30	protein_coding	MGI Symbol	dpy-30 homolog (C. elegans) [Source:MGI Symbol;Acc:MGI:1913560]	-1.68613	-0.75372	5.30165	11.7443	0.00061028	0.010928
ENSMUSG00000026584	240880	Scyl3	protein_coding	MGI Symbol	SCY1-like 3 (S. cerevisiae) [Source:MGI Symbol;Acc:MGI:1921385]	1.78241	0.83383	1.12311	11.7433	0.00061062	0.010928
ENSMUSG00000021486	66494	Prelid1	protein_coding	MGI Symbol	PRELI domain containing 1 [Source:MGI Symbol;Acc:MGI:1913744]	-1.85922	-0.8947	5.31363	11.7403	0.00061162	0.010939
ENSMUSG00000021486	102641161	Prelid1	protein_coding	MGI Symbol	PRELI domain containing 1 [Source:MGI Symbol;Acc:MGI:1913744]	-1.85922	-0.8947	5.31363	11.7403	0.00061162	0.010939
ENSMUSG00000087597	NA	Gm15345	antisense	MGI Symbol	predicted gene 15345 [Source:MGI Symbol;Acc:MGI:3705179]	-5.16125	-2.36772	-0.551405	11.7247	0.00061677	0.011023
ENSMUSG00000028837	26445	Psmb2	protein_coding	MGI Symbol	proteasome (prosome, macropain) subunit, beta type 2 [Source:MGI Symbol;Acc:MGI:1347045]	-1.82116	-0.86486	6.64182	11.718	0.00061899	0.011056
ENSMUSG00000004127	108943	Trmt10a	protein_coding	MGI Symbol	tRNA methyltransferase 10A [Source:MGI Symbol;Acc:MGI:1920421]	2.04561	1.03253	1.1697	11.7149	0.00062	0.011061
ENSMUSG00000018501	20185	Ncor1	protein_coding	MGI Symbol	nuclear receptor co-repressor 1 [Source:MGI Symbol;Acc:MGI:1349717]	1.70585	0.77049	5.49414	11.7118	0.00062104	0.011061
ENSMUSG00000021460	11992	Auh	protein_coding	MGI Symbol	AU RNA binding protein/enoyl-coenzyme A hydratase [Source:MGI Symbol;Acc:MGI:1338011]	1.64037	0.71402	3.41741	11.7135	0.00062047	0.011061
ENSMUSG00000027331	51944	Knstrn	protein_coding	MGI Symbol	kinetochore-localized astrin/SPAG5 binding [Source:MGI Symbol;Acc:MGI:1289298]	-1.96826	-0.97692	1.38257	11.7109	0.00062136	0.011061
ENSMUSG00000049516	101685	Spty2d1	protein_coding	MGI Symbol	SPT2, Suppressor of Ty, domain containing 1 (S. cerevisiae) [Source:MGI Symbol;Acc:MGI:2142062]	1.95304	0.96572	2.80288	11.7113	0.00062123	0.011061
ENSMUSG00000054690	59308	Emcn	protein_coding	MGI Symbol	endomucin [Source:MGI Symbol;Acc:MGI:1891716]	2.2477	1.16845	1.39107	11.7033	0.00062389	0.011091
ENSMUSG00000069237	97863	C78339	protein_coding	MGI Symbol	expressed sequence C78339 [Source:MGI Symbol;Acc:MGI:2145496]	1.93274	0.95065	3.80733	11.7044	0.00062354	0.011091
ENSMUSG00000000916	100609	Nsun5	protein_coding	MGI Symbol	NOL1/NOP2/Sun domain family, member 5 [Source:MGI Symbol;Acc:MGI:2140844]	-2.3957	-1.26045	1.39194	11.6986	0.00062546	0.011112
ENSMUSG00000026048	22592	Ercc5	protein_coding	MGI Symbol	excision repair cross-complementing rodent repair deficiency, complementation group 5 [Source:MGI Symbol;Acc:MGI:103582]	2.0446	1.03182	2.13569	11.6938	0.00062707	0.011133
ENSMUSG00000021003	14420	Galc	protein_coding	MGI Symbol	galactosylceramidase [Source:MGI Symbol;Acc:MGI:95636]	2.00464	1.00334	1.69038	11.6896	0.0006285	0.011151
ENSMUSG00000071637	NA	Cebpd	pseudogene	MGI Symbol	CCAAT/enhancer binding protein (C/EBP), delta [Source:MGI Symbol;Acc:MGI:103573]	5.52337	2.46555	-1.56988	11.6863	0.00062962	0.011164
ENSMUSG00000028847	27096	Trappc3	protein_coding	MGI Symbol	trafficking protein particle complex 3 [Source:MGI Symbol;Acc:MGI:1351486]	-1.79312	-0.84247	4.89983	11.6849	0.0006301	0.011165
ENSMUSG00000050195	329065	Scd4	protein_coding	MGI Symbol	stearoyl-coenzyme A desaturase 4 [Source:MGI Symbol;Acc:MGI:2670997]	6.35552	2.66801	-2.00445	11.6831	0.00063069	0.011165
ENSMUSG00000063902	NA	Gm7964	protein_coding	MGI Symbol	predicted gene 7964 [Source:MGI Symbol;Acc:MGI:3646150]	-3.48452	-1.80096	0.326662	11.6823	0.00063098	0.011165
ENSMUSG00000035413	103743	Tmem98	protein_coding	MGI Symbol	transmembrane protein 98 [Source:MGI Symbol;Acc:MGI:1923457]	-1.83634	-0.87683	3.81745	11.6751	0.00063343	0.011201
ENSMUSG00000001999	109778	Blvra	protein_coding	MGI Symbol	biliverdin reductase A [Source:MGI Symbol;Acc:MGI:88170]	-1.9937	-0.99545	4.10996	11.6694	0.00063535	0.011228
ENSMUSG00000023927	20230	Satb1	protein_coding	MGI Symbol	special AT-rich sequence binding protein 1 [Source:MGI Symbol;Acc:MGI:105084]	1.87295	0.90531	2.40054	11.6648	0.00063694	0.011249
ENSMUSG00000022715	74720	Tmem114	protein_coding	MGI Symbol	transmembrane protein 114 [Source:MGI Symbol;Acc:MGI:1921970]	6.14311	2.61897	-0.890108	11.6608	0.0006383	0.011265
ENSMUSG00000044857	224640	Lemd2	protein_coding	MGI Symbol	LEM domain containing 2 [Source:MGI Symbol;Acc:MGI:2385045]	2.20526	1.14095	1.38026	11.6597	0.0006387	0.011265
ENSMUSG00000029076	20318	Sdf4	protein_coding	MGI Symbol	stromal cell derived factor 4 [Source:MGI Symbol;Acc:MGI:108079]	-1.74752	-0.80531	5.22097	11.6559	0.00063998	0.011273
ENSMUSG00000094655	NA	Gm25360	snRNA	MGI Symbol	predicted gene, 25360 [Source:MGI Symbol;Acc:MGI:5455137]	18.7151	4.22613	-1.03003	11.6558	0.00064003	0.011273
ENSMUSG00000027806	72033	Tsc22d2	protein_coding	MGI Symbol	TSC22 domain family, member 2 [Source:MGI Symbol;Acc:MGI:1919283]	2.00239	1.00172	2.56158	11.6512	0.00064161	0.011294
ENSMUSG00000060860	77891	Ube2s	protein_coding	MGI Symbol	ubiquitin-conjugating enzyme E2S [Source:MGI Symbol;Acc:MGI:1925141]	-2.58763	-1.37163	0.296304	11.6486	0.0006425	0.011302
ENSMUSG00000003199	68047	Mpnd	protein_coding	MGI Symbol	MPN domain containing [Source:MGI Symbol;Acc:MGI:1915297]	-1.6028	-0.68059	3.22054	11.6414	0.00064501	0.011339
ENSMUSG00000006442	20810	Srm	protein_coding	MGI Symbol	spermidine synthase [Source:MGI Symbol;Acc:MGI:102690]	1.90555	0.93021	2.25509	11.635	0.00064721	0.011362
ENSMUSG00000053420	NA	Gm4792	protein_coding	MGI Symbol	predicted gene 4792 [Source:MGI Symbol;Acc:MGI:3648918]	-5.33334	-2.41504	-0.406155	11.6359	0.00064691	0.011362
ENSMUSG00000001440	16211	Kpnb1	protein_coding	MGI Symbol	karyopherin (importin) beta 1 [Source:MGI Symbol;Acc:MGI:107532]	1.79534	0.84426	5.21849	11.6228	0.00065149	0.011422
ENSMUSG00000026171	57751	Rnf25	protein_coding	MGI Symbol	ring finger protein 25 [Source:MGI Symbol;Acc:MGI:1890215]	1.78501	0.83593	2.49608	11.6236	0.00065121	0.011422
ENSMUSG00000028337	107684	Coro2a	protein_coding	MGI Symbol	coronin, actin binding protein 2A [Source:MGI Symbol;Acc:MGI:1345966]	-5.16948	-2.37002	-2.25245	11.6155	0.00065403	0.011459
ENSMUSG00000034620	216395	Tmem5	protein_coding	MGI Symbol	transmembrane protein 5 [Source:MGI Symbol;Acc:MGI:2384919]	1.72637	0.78774	2.21366	11.6106	0.00065575	0.011482
ENSMUSG00000015134	56847	Aldh1a3	protein_coding	MGI Symbol	aldehyde dehydrogenase family 1, subfamily A3 [Source:MGI Symbol;Acc:MGI:1861722]	-2.93142	-1.5516	0.401558	11.5994	0.00065972	0.011544
ENSMUSG00000040537	11496	Adam22	protein_coding	MGI Symbol	a disintegrin and metallopeptidase domain 22 [Source:MGI Symbol;Acc:MGI:1340046]	-1.6394	-0.71317	2.98801	11.5947	0.00066139	0.011558
ENSMUSG00000081641	NA	Gm9439	processed_pseudogene	MGI Symbol	predicted gene 9439 [Source:MGI Symbol;Acc:MGI:3645164]	-5.29647	-2.40503	-1.86167	11.5954	0.00066116	0.011558
ENSMUSG00000021684	218461	Pde8b	protein_coding	MGI Symbol	phosphodiesterase 8B [Source:MGI Symbol;Acc:MGI:2443999]	2.19847	1.1365	1.19455	11.5895	0.00066324	0.011583
ENSMUSG00000025204	67264	Ndufb8	protein_coding	MGI Symbol	NADH dehydrogenase (ubiquinone) 1 beta subcomplex 8 [Source:MGI Symbol;Acc:MGI:1914514]	-1.80665	-0.85332	7.04111	11.5826	0.00066571	0.011618
ENSMUSG00000020897	20877	Aurkb	protein_coding	MGI Symbol	aurora kinase B [Source:MGI Symbol;Acc:MGI:107168]	-2.06102	-1.04336	1.61584	11.5703	0.00067015	0.011688
ENSMUSG00000059820	270156	AU019823	protein_coding	MGI Symbol	expressed sequence AU019823 [Source:MGI Symbol;Acc:MGI:2143205]	2.34091	1.22707	1.71941	11.5678	0.00067105	0.011696
ENSMUSG00000032719	226866	Sbspon	protein_coding	MGI Symbol	somatomedin B and thrombospondin, type 1 domain containing [Source:MGI Symbol;Acc:MGI:2684952]	-3.08141	-1.62359	0.392326	11.5422	0.00068034	0.011845
ENSMUSG00000055436	69207	Srsf11	protein_coding	MGI Symbol	serine/arginine-rich splicing factor 11 [Source:MGI Symbol;Acc:MGI:1916457]	1.58414	0.6637	4.98343	11.5395	0.00068134	0.011845
ENSMUSG00000071654	107197	Uqcc3	protein_coding	MGI Symbol	ubiquinol-cytochrome c reductase complex assembly factor 3 [Source:MGI Symbol;Acc:MGI:2147553]	1.64463	0.71776	3.47322	11.5395	0.00068134	0.011845
ENSMUSG00000080966	NA	Gm6263	processed_pseudogene	MGI Symbol	predicted gene 6263 [Source:MGI Symbol;Acc:MGI:3646097]	-7.31207	-2.87028	-2.66715	11.5402	0.00068107	0.011845
ENSMUSG00000021680	12919	Crhbp	protein_coding	MGI Symbol	corticotropin releasing hormone binding protein [Source:MGI Symbol;Acc:MGI:88497]	-19.6979	-4.29997	4.57171	11.5365	0.00068243	0.011856
ENSMUSG00000068036	17356	Mllt4	protein_coding	MGI Symbol	myeloid/lymphoid or mixed-lineage leukemia (trithorax homolog, Drosophila); translocated to, 4 [Source:MGI Symbol;Acc:MGI:1314653]	1.827	0.86948	4.08679	11.5344	0.00068319	0.011861
ENSMUSG00000089715	494448	Cbx6	protein_coding	MGI Symbol	chromobox 6 [Source:MGI Symbol;Acc:MGI:3512628]	1.79813	0.8465	2.77383	11.5235	0.00068722	0.011924
ENSMUSG00000040957	63955	Cables1	protein_coding	MGI Symbol	CDK5 and Abl enzyme substrate 1 [Source:MGI Symbol;Acc:MGI:1927065]	2.50188	1.32301	-0.692823	11.5165	0.00068982	0.011961
ENSMUSG00000031075	101772	Ano1	protein_coding	MGI Symbol	anoctamin 1, calcium activated chloride channel [Source:MGI Symbol;Acc:MGI:2142149]	-2.13447	-1.09388	1.00298	11.5137	0.00069086	0.011971
ENSMUSG00000056492	224792	Adgrf5	protein_coding	MGI Symbol	adhesion G protein-coupled receptor F5 [Source:MGI Symbol;Acc:MGI:2182928]	2.74096	1.45468	1.59374	11.5099	0.00069228	0.011988
ENSMUSG00000003437	54624	Paf1	protein_coding	MGI Symbol	Paf1, RNA polymerase II associated factor, homolog (S. cerevisiae) [Source:MGI Symbol;Acc:MGI:1923988]	-1.60453	-0.68215	3.16092	11.5015	0.0006954	0.012033
ENSMUSG00000041035	226162	Dpcd	protein_coding	MGI Symbol	deleted in primary ciliary dyskinesia [Source:MGI Symbol;Acc:MGI:1924407]	-1.79605	-0.84483	5.07322	11.5006	0.00069575	0.012033
ENSMUSG00000025229	18742	Pitx3	protein_coding	MGI Symbol	paired-like homeodomain transcription factor 3 [Source:MGI Symbol;Acc:MGI:1100498]	2.15229	1.10587	2.95855	11.4979	0.00069675	0.012042
ENSMUSG00000033099	97961	Nol12	protein_coding	MGI Symbol	nucleolar protein 12 [Source:MGI Symbol;Acc:MGI:2146285]	1.68299	0.75103	4.20622	11.4926	0.00069874	0.012061
ENSMUSG00000034906	215387	Ncaph	protein_coding	MGI Symbol	non-SMC condensin I complex, subunit H [Source:MGI Symbol;Acc:MGI:2444777]	-2.01682	-1.01208	1.90481	11.4935	0.00069841	0.012061
ENSMUSG00000020069	432467	Hnrnph3	protein_coding	MGI Symbol	heterogeneous nuclear ribonucleoprotein H3 [Source:MGI Symbol;Acc:MGI:1926462]	-1.66454	-0.73512	4.13385	11.4875	0.00070064	0.01207
ENSMUSG00000021710	75805	Nln	protein_coding	MGI Symbol	neurolysin (metallopeptidase M3 family) [Source:MGI Symbol;Acc:MGI:1923055]	1.94143	0.95712	1.11981	11.4884	0.00070031	0.01207
ENSMUSG00000030954	67133	Gp2	protein_coding	MGI Symbol	glycoprotein 2 (zymogen granule membrane) [Source:MGI Symbol;Acc:MGI:1914383]	-9.89377	-3.30652	0.312535	11.4884	0.00070031	0.01207
ENSMUSG00000038605	229011	Samd10	protein_coding	MGI Symbol	sterile alpha motif domain containing 10 [Source:MGI Symbol;Acc:MGI:2443872]	-2.28191	-1.19024	0.67802	11.4821	0.0007027	0.012098
ENSMUSG00000076258	NA	Gm23935	miRNA	MGI Symbol	predicted gene, 23935 [Source:MGI Symbol;Acc:MGI:5453712]	3.61446	1.85378	10.9787	11.4684	0.0007079	0.01218
ENSMUSG00000021737	66413	Psmd6	protein_coding	MGI Symbol	proteasome (prosome, macropain) 26S subunit, non-ATPase, 6 [Source:MGI Symbol;Acc:MGI:1913663]	-2.00047	-1.00034	6.76035	11.4587	0.00071159	0.012228
ENSMUSG00000047143	242620	Dmrta2	protein_coding	MGI Symbol	doublesex and mab-3 related transcription factor like family A2 [Source:MGI Symbol;Acc:MGI:2653629]	2.2145	1.14698	2.8743	11.4592	0.00071142	0.012228
ENSMUSG00000029103	16976	Lrpap1	protein_coding	MGI Symbol	low density lipoprotein receptor-related protein associated protein 1 [Source:MGI Symbol;Acc:MGI:96829]	-1.93005	-0.94864	5.5592	11.4473	0.00071599	0.012295
ENSMUSG00000074637	20674	Sox2	protein_coding	MGI Symbol	SRY (sex determining region Y)-box 2 [Source:MGI Symbol;Acc:MGI:98364]	1.83878	0.87875	3.1408	11.4434	0.00071748	0.012313
ENSMUSG00000025646	235610	Atrip	protein_coding	MGI Symbol	ATR interacting protein [Source:MGI Symbol;Acc:MGI:1925349]	-1.99196	-0.99419	2.32942	11.4393	0.00071908	0.012332
ENSMUSG00000032966	14225	Fkbp1a	protein_coding	MGI Symbol	FK506 binding protein 1a [Source:MGI Symbol;Acc:MGI:95541]	-1.75069	-0.80792	6.87117	11.4343	0.00072101	0.012358
ENSMUSG00000040820	110948	Hlcs	protein_coding	MGI Symbol	holocarboxylase synthetase (biotin- [propriony-Coenzyme A-carboxylase (ATP-hydrolysing)] ligase) [Source:MGI Symbol;Acc:MGI:894646]	1.92385	0.944	3.03575	11.4288	0.00072313	0.012386
ENSMUSG00000024670	12511	Cd6	protein_coding	MGI Symbol	CD6 antigen [Source:MGI Symbol;Acc:MGI:103566]	15.7985	3.98172	-3.24375	11.4249	0.00072467	0.012404
ENSMUSG00000025195	71972	Dnmbp	protein_coding	MGI Symbol	dynamin binding protein [Source:MGI Symbol;Acc:MGI:1917352]	-1.96365	-0.97354	4.10528	11.4177	0.00072748	0.012436
ENSMUSG00000058672	22151	Tubb2a	protein_coding	MGI Symbol	tubulin, beta 2A class IIA [Source:MGI Symbol;Acc:MGI:107861]	-1.60238	-0.68022	5.93182	11.4185	0.00072716	0.012436
ENSMUSG00000030921	20128	Trim30a	protein_coding	MGI Symbol	tripartite motif-containing 30A [Source:MGI Symbol;Acc:MGI:98178]	3.45171	1.78731	-0.339185	11.4096	0.00073066	0.012483
ENSMUSG00000091277	NA	Gm1818	protein_coding	MGI Symbol	predicted gene 1818 [Source:MGI Symbol;Acc:MGI:3037676]	-18.1392	-4.18104	-2.99478	11.4056	0.00073223	0.012502
ENSMUSG00000042043	21371	Tbca	protein_coding	MGI Symbol	tubulin cofactor A [Source:MGI Symbol;Acc:MGI:107549]	1.70233	0.76751	5.39059	11.3923	0.0007375	0.012584
ENSMUSG00000052291	NA	5330438D12Rik	pseudogene	MGI Symbol	RIKEN cDNA 5330438D12 gene [Source:MGI Symbol;Acc:MGI:3026931]	2.34746	1.2311	0.306486	11.3894	0.00073863	0.012595
ENSMUSG00000024621	12978	Csf1r	protein_coding	MGI Symbol	colony stimulating factor 1 receptor [Source:MGI Symbol;Acc:MGI:1339758]	2.49606	1.31965	0.708458	11.3872	0.00073952	0.012602
ENSMUSG00000029660	75860	Tex26	protein_coding	MGI Symbol	testis expressed 26 [Source:MGI Symbol;Acc:MGI:1923110]	-2.27684	-1.18703	2.13761	11.3854	0.00074024	0.012606
ENSMUSG00000041378	12741	Cldn5	protein_coding	MGI Symbol	claudin 5 [Source:MGI Symbol;Acc:MGI:1276112]	2.05935	1.04219	2.56401	11.3732	0.0007451	0.012681
ENSMUSG00000098105	NA	Gm8825	processed_pseudogene	MGI Symbol	predicted gene 8825 [Source:MGI Symbol;Acc:MGI:3647098]	-3.90453	-1.96515	-0.374309	11.3714	0.00074582	0.012685
ENSMUSG00000002064	20316	Sdf2	protein_coding	MGI Symbol	stromal cell derived factor 2 [Source:MGI Symbol;Acc:MGI:108019]	-1.906	-0.93055	3.20526	11.3624	0.00074947	0.012739
ENSMUSG00000037710	52637	Cisd1	protein_coding	MGI Symbol	CDGSH iron sulfur domain 1 [Source:MGI Symbol;Acc:MGI:1261855]	-1.87042	-0.90336	5.55395	11.3583	0.00075111	0.012759
ENSMUSG00000055732	NA	Gm9979	protein_coding	MGI Symbol	predicted gene 9979 [Source:MGI Symbol;Acc:MGI:3642885]	-10.1374	-3.34161	-2.19823	11.351	0.00075408	0.012801
ENSMUSG00000037242	29876	Clic4	protein_coding	MGI Symbol	chloride intracellular channel 4 (mitochondrial) [Source:MGI Symbol;Acc:MGI:1352754]	2.0703	1.04984	1.88332	11.3495	0.00075467	0.012803
ENSMUSG00000078851	319162	Hist3h2a	protein_coding	MGI Symbol	histone cluster 3, H2a [Source:MGI Symbol;Acc:MGI:2448458]	1.61736	0.69364	2.66292	11.348	0.00075528	0.012805
ENSMUSG00000043866	24075	Taf10	protein_coding	MGI Symbol	TAF10 RNA polymerase II, TATA box binding protein (TBP)-associated factor [Source:MGI Symbol;Acc:MGI:1346320]	2.62439	1.39198	1.4375	11.3245	0.00076491	0.012952
ENSMUSG00000063446	272031	Lppr1	protein_coding	MGI Symbol	lipid phosphate phosphatase-related protein type 1 [Source:MGI Symbol;Acc:MGI:2445015]	-4.2337	-2.08192	-0.119501	11.3245	0.0007649	0.012952
ENSMUSG00000022100	65246	Xpo7	protein_coding	MGI Symbol	exportin 7 [Source:MGI Symbol;Acc:MGI:1929705]	1.80962	0.85569	3.54115	11.3148	0.00076891	0.013003
ENSMUSG00000025902	20671	Sox17	protein_coding	MGI Symbol	SRY (sex determining region Y)-box 17 [Source:MGI Symbol;Acc:MGI:107543]	4.05747	2.02058	-0.482585	11.3157	0.00076854	0.013003
ENSMUSG00000032035	23871	Ets1	protein_coding	MGI Symbol	E26 avian leukemia oncogene 1, 5' domain [Source:MGI Symbol;Acc:MGI:95455]	2.69718	1.43145	1.47377	11.3052	0.00077291	0.013063
ENSMUSG00000063564	237759	Col23a1	protein_coding	MGI Symbol	collagen, type XXIII, alpha 1 [Source:MGI Symbol;Acc:MGI:2653243]	-3.84899	-1.94448	2.83608	11.3027	0.00077396	0.013072
ENSMUSG00000006205	56213	Htra1	protein_coding	MGI Symbol	HtrA serine peptidase 1 [Source:MGI Symbol;Acc:MGI:1929076]	-1.73246	-0.79282	5.15754	11.2933	0.00077785	0.01313
ENSMUSG00000046402	19659	Rbp1	protein_coding	MGI Symbol	retinol binding protein 1, cellular [Source:MGI Symbol;Acc:MGI:97876]	-1.95079	-0.96406	3.45107	11.2916	0.00077858	0.013134
ENSMUSG00000020427	16009	Igfbp3	protein_coding	MGI Symbol	insulin-like growth factor binding protein 3 [Source:MGI Symbol;Acc:MGI:96438]	3.63952	1.86375	-1.08882	11.2837	0.00078191	0.013173
ENSMUSG00000022437	68653	Samm50	protein_coding	MGI Symbol	sorting and assembly machinery component 50 homolog (S. cerevisiae) [Source:MGI Symbol;Acc:MGI:1915903]	-1.9748	-0.98171	4.79813	11.2848	0.00078143	0.013173
ENSMUSG00000042492	68449	Tbc1d10b	protein_coding	MGI Symbol	TBC1 domain family, member 10b [Source:MGI Symbol;Acc:MGI:1915699]	1.7346	0.7946	1.45343	11.2815	0.00078282	0.01318
ENSMUSG00000050043	66958	Tmx2	protein_coding	MGI Symbol	thioredoxin-related transmembrane protein 2 [Source:MGI Symbol;Acc:MGI:1914208]	-1.94261	-0.958	3.97941	11.28	0.00078347	0.013183
ENSMUSG00000033436	67416	Armcx2	protein_coding	MGI Symbol	armadillo repeat containing, X-linked 2 [Source:MGI Symbol;Acc:MGI:1914666]	1.71656	0.77952	4.5349	11.2745	0.00078578	0.013213
ENSMUSG00000032556	107993	Bfsp2	protein_coding	MGI Symbol	beaded filament structural protein 2, phakinin [Source:MGI Symbol;Acc:MGI:1333828]	-3.00056	-1.58523	11.705	11.2729	0.00078647	0.013217
ENSMUSG00000077704	NA	Snord89	snoRNA	MGI Symbol	small nucleolar RNA, C/D box 89 [Source:MGI Symbol;Acc:MGI:3819562]	15.8173	3.98343	-3.029	11.2692	0.00078804	0.013235
ENSMUSG00000010936	234729	Vac14	protein_coding	MGI Symbol	Vac14 homolog (S. cerevisiae) [Source:MGI Symbol;Acc:MGI:2157980]	1.73061	0.79128	3.88324	11.2635	0.00079046	0.013267
ENSMUSG00000048450	17701	Msx1	protein_coding	MGI Symbol	msh homeobox 1 [Source:MGI Symbol;Acc:MGI:97168]	-2.55685	-1.35437	1.16349	11.2594	0.00079222	0.013288
ENSMUSG00000091154	NA	Proscos	antisense	MGI Symbol	proline synthetase co-transcribed, opposite strand [Source:MGI Symbol;Acc:MGI:3704307]	-2.3737	-1.24714	0.967335	11.2507	0.00079595	0.013342
ENSMUSG00000010080	71889	Epn3	protein_coding	MGI Symbol	epsin 3 [Source:MGI Symbol;Acc:MGI:1919139]	-2.97172	-1.5713	-0.130807	11.244	0.00079881	0.013379
ENSMUSG00000028292	109093	Rars2	protein_coding	MGI Symbol	arginyl-tRNA synthetase 2, mitochondrial [Source:MGI Symbol;Acc:MGI:1923596]	-1.90231	-0.92775	3.54742	11.2422	0.0007996	0.013379
ENSMUSG00000030825	66065	Hsd17b14	protein_coding	MGI Symbol	hydroxysteroid (17-beta) dehydrogenase 14 [Source:MGI Symbol;Acc:MGI:1913315]	4.15616	2.05525	-1.44811	11.242	0.00079966	0.013379
ENSMUSG00000050552	66096	Lamtor4	protein_coding	MGI Symbol	late endosomal/lysosomal adaptor, MAPK and MTOR activator 4 [Source:MGI Symbol;Acc:MGI:1913346]	1.669	0.73898	5.00931	11.2338	0.0008032	0.01343
ENSMUSG00000043079	104027	Synpo	protein_coding	MGI Symbol	synaptopodin [Source:MGI Symbol;Acc:MGI:1099446]	2.68762	1.42633	1.33894	11.2273	0.00080602	0.013469
ENSMUSG00000024026	109801	Glo1	protein_coding	MGI Symbol	glyoxalase 1 [Source:MGI Symbol;Acc:MGI:95742]	-1.75686	-0.813	6.05838	11.2261	0.00080655	0.013469
ENSMUSG00000035953	219024	Tmem55b	protein_coding	MGI Symbol	transmembrane protein 55b [Source:MGI Symbol;Acc:MGI:2448501]	1.62466	0.70014	1.87793	11.2233	0.00080778	0.013482
ENSMUSG00000048546	57259	Tob2	protein_coding	MGI Symbol	transducer of ERBB2, 2 [Source:MGI Symbol;Acc:MGI:1888525]	-1.72758	-0.78875	3.04806	11.2215	0.00080856	0.013486
ENSMUSG00000029500	72542	Pgam5	protein_coding	MGI Symbol	phosphoglycerate mutase family member 5 [Source:MGI Symbol;Acc:MGI:1919792]	-2.90412	-1.5381	0.546962	11.2179	0.00081012	0.013495
ENSMUSG00000036977	68999	Anapc10	protein_coding	MGI Symbol	anaphase promoting complex subunit 10 [Source:MGI Symbol;Acc:MGI:1916249]	-1.79378	-0.843	3.92896	11.2185	0.00080987	0.013495
ENSMUSG00000056895	78303	Hist3h2ba	protein_coding	MGI Symbol	histone cluster 3, H2ba [Source:MGI Symbol;Acc:MGI:1925553]	-1.69187	-0.75862	3.16795	11.2167	0.00081065	0.013496
ENSMUSG00000022639	NA	5330426P16Rik	lincRNA	MGI Symbol	RIKEN cDNA 5330426P16 gene [Source:MGI Symbol;Acc:MGI:1915440]	2.30774	1.20648	0.390793	11.2148	0.00081148	0.013501
ENSMUSG00000027900	67171	Dram2	protein_coding	MGI Symbol	DNA-damage regulated autophagy modulator 2 [Source:MGI Symbol;Acc:MGI:1914421]	-1.84238	-0.88157	3.28746	11.2022	0.00081701	0.013585
ENSMUSG00000046546	224093	Fam43a	protein_coding	MGI Symbol	family with sequence similarity 43, member A [Source:MGI Symbol;Acc:MGI:2676309]	2.46335	1.30062	0.018123	11.201	0.00081754	0.013585
ENSMUSG00000032279	67834	Idh3a	protein_coding	MGI Symbol	isocitrate dehydrogenase 3 (NAD+) alpha [Source:MGI Symbol;Acc:MGI:1915084]	-1.89934	-0.9255	4.37725	11.1988	0.00081851	0.013593
ENSMUSG00000020473	11568	Aebp1	protein_coding	MGI Symbol	AE binding protein 1 [Source:MGI Symbol;Acc:MGI:1197012]	-2.01939	-1.01392	3.17847	11.1931	0.00082101	0.013617
ENSMUSG00000085151	NA	1110018N20Rik	processed_transcript	MGI Symbol	RIKEN cDNA 1110018N20 gene [Source:MGI Symbol;Acc:MGI:1915753]	-21.5289	-4.4282	-2.62843	11.1934	0.00082087	0.013617
ENSMUSG00000024079	19106	Eif2ak2	protein_coding	MGI Symbol	eukaryotic translation initiation factor 2-alpha kinase 2 [Source:MGI Symbol;Acc:MGI:1353449]	-2.08917	-1.06293	1.43582	11.1908	0.00082205	0.013626
ENSMUSG00000021948	18753	Prkcd	protein_coding	MGI Symbol	protein kinase C, delta [Source:MGI Symbol;Acc:MGI:97598]	1.66887	0.73887	2.63349	11.1831	0.00082546	0.013674
ENSMUSG00000040146	71746	Rgl3	protein_coding	MGI Symbol	ral guanine nucleotide dissociation stimulator-like 3 [Source:MGI Symbol;Acc:MGI:1918996]	2.75171	1.46033	0.949589	11.176	0.00082864	0.013718
ENSMUSG00000042737	68563	Dpm3	protein_coding	MGI Symbol	dolichyl-phosphate mannosyltransferase polypeptide 3 [Source:MGI Symbol;Acc:MGI:1915813]	1.60201	0.67988	3.47892	11.1686	0.00083195	0.013764
ENSMUSG00000020085	71361	Aifm2	protein_coding	MGI Symbol	apoptosis-inducing factor, mitochondrion-associated 2 [Source:MGI Symbol;Acc:MGI:1918611]	-2.57282	-1.36335	0.634289	11.167	0.00083267	0.013768
ENSMUSG00000030653	207728	Pde2a	protein_coding	MGI Symbol	phosphodiesterase 2A, cGMP-stimulated [Source:MGI Symbol;Acc:MGI:2446107]	-1.91802	-0.93962	1.91364	11.1612	0.00083528	0.013789
ENSMUSG00000040502	216438	2017-03-09	protein_coding	MGI Symbol	membrane-associated ring finger (C3HC4) 9 [Source:MGI Symbol;Acc:MGI:2446144]	2.39781	1.26172	0.373175	11.1628	0.00083454	0.013789
ENSMUSG00000046441	234728	Cmtr2	protein_coding	MGI Symbol	cap methyltransferase 2 [Source:MGI Symbol;Acc:MGI:2384580]	2.32356	1.21634	0.547908	11.16	0.0008358	0.013789
ENSMUSG00000067722	214489	BC003965	protein_coding	MGI Symbol	cDNA sequence BC003965 [Source:MGI Symbol;Acc:MGI:2670966]	1.58877	0.66791	3.40954	11.1595	0.00083604	0.013789
ENSMUSG00000019158	69094	Tmem160	protein_coding	MGI Symbol	transmembrane protein 160 [Source:MGI Symbol;Acc:MGI:1916344]	2.15786	1.1096	2.07272	11.154	0.00083852	0.013822
ENSMUSG00000032641	14760	Gpr19	protein_coding	MGI Symbol	G protein-coupled receptor 19 [Source:MGI Symbol;Acc:MGI:892973]	-2.00042	-1.0003	2.67998	11.1506	0.00084003	0.013838
ENSMUSG00000018677	68066	Slc25a39	protein_coding	MGI Symbol	solute carrier family 25, member 39 [Source:MGI Symbol;Acc:MGI:1196386]	-1.79261	-0.84206	6.37387	11.1438	0.00084314	0.013881
ENSMUSG00000021799	30044	Opn4	protein_coding	MGI Symbol	opsin 4 (melanopsin) [Source:MGI Symbol;Acc:MGI:1353425]	-3.63181	-1.86069	-0.396935	11.1368	0.00084631	0.013922
ENSMUSG00000022048	12934	Dpysl2	protein_coding	MGI Symbol	dihydropyrimidinase-like 2 [Source:MGI Symbol;Acc:MGI:1349763]	-2.15215	-1.10578	5.47652	11.1348	0.00084721	0.013922
ENSMUSG00000024187	106581	Itfg3	protein_coding	MGI Symbol	integrin alpha FG-GAP repeat containing 3 [Source:MGI Symbol;Acc:MGI:2146854]	-1.81441	-0.8595	3.86754	11.1355	0.00084691	0.013922
ENSMUSG00000010054	80385	Tusc2	protein_coding	MGI Symbol	tumor suppressor candidate 2 [Source:MGI Symbol;Acc:MGI:1931086]	1.57932	0.6593	2.42423	11.1219	0.00085313	0.014008
ENSMUSG00000027573	76425	Gid8	protein_coding	MGI Symbol	GID complex subunit 8 homolog (S. cerevisiae) [Source:MGI Symbol;Acc:MGI:1923675]	1.65631	0.72797	3.18448	11.1211	0.0008535	0.014008
ENSMUSG00000037999	212285	Arap2	protein_coding	MGI Symbol	ArfGAP with RhoGAP domain, ankyrin repeat and PH domain 2 [Source:MGI Symbol;Acc:MGI:2684416]	3.14904	1.65491	-0.581882	11.116	0.00085587	0.014039
ENSMUSG00000025871	97820	4833439L19Rik	protein_coding	MGI Symbol	RIKEN cDNA 4833439L19 gene [Source:MGI Symbol;Acc:MGI:1921162]	-2.18551	-1.12797	4.01687	11.1137	0.00085691	0.014047
ENSMUSG00000042831	233065	Alkbh6	protein_coding	MGI Symbol	alkB, alkylation repair homolog 6 (E. coli) [Source:MGI Symbol;Acc:MGI:2142037]	-1.8328	-0.87405	3.6671	11.1109	0.0008582	0.01406
ENSMUSG00000020048	22027	Hsp90b1	protein_coding	MGI Symbol	heat shock protein 90, beta (Grp94), member 1 [Source:MGI Symbol;Acc:MGI:98817]	1.5951	0.67365	6.13234	11.1091	0.00085904	0.014065
ENSMUSG00000099104	NA	Gm17087	protein_coding	MGI Symbol	predicted gene 17087 [Source:MGI Symbol;Acc:MGI:4937914]	-3.59664	-1.84665	-0.499916	11.0916	0.00086717	0.014189
ENSMUSG00000051256	67767	Jagn1	protein_coding	MGI Symbol	jagunal homolog 1 (Drosophila) [Source:MGI Symbol;Acc:MGI:1915017]	-2.22368	-1.15295	3.4069	11.0892	0.00086833	0.014199
ENSMUSG00000003809	270076	Gcdh	protein_coding	MGI Symbol	glutaryl-Coenzyme A dehydrogenase [Source:MGI Symbol;Acc:MGI:104541]	1.93493	0.95228	1.40384	11.073	0.00087592	0.014308
ENSMUSG00000038936	109232	Sccpdh	protein_coding	MGI Symbol	saccharopine dehydrogenase (putative) [Source:MGI Symbol;Acc:MGI:1924486]	-1.96586	-0.97516	5.17024	11.0727	0.00087606	0.014308
ENSMUSG00000060098	214572	Prmt7	protein_coding	MGI Symbol	protein arginine N-methyltransferase 7 [Source:MGI Symbol;Acc:MGI:2384879]	-2.02469	-1.0177	3.59468	11.0687	0.00087795	0.01433
ENSMUSG00000039461	102791	Tcta	protein_coding	MGI Symbol	T cell leukemia translocation altered gene [Source:MGI Symbol;Acc:MGI:1918829]	-2.29517	-1.1986	3.13475	11.0638	0.0008803	0.01436
ENSMUSG00000042510	212439	AA986860	protein_coding	MGI Symbol	expressed sequence AA986860 [Source:MGI Symbol;Acc:MGI:2138143]	2.35999	1.23878	0.699026	11.0612	0.00088155	0.014372
ENSMUSG00000027293	98878	Ehd4	protein_coding	MGI Symbol	EH-domain containing 4 [Source:MGI Symbol;Acc:MGI:1919619]	2.09118	1.06432	1.43093	11.0592	0.00088249	0.014378
ENSMUSG00000030750	67711	Nsmce1	protein_coding	MGI Symbol	non-SMC element 1 homolog (S. cerevisiae) [Source:MGI Symbol;Acc:MGI:1914961]	-1.9131	-0.93591	5.43113	11.0548	0.0008846	0.014395
ENSMUSG00000041935	106064	AW549877	protein_coding	MGI Symbol	expressed sequence AW549877 [Source:MGI Symbol;Acc:MGI:2146232]	1.58712	0.66641	3.51466	11.0553	0.00088432	0.014395
ENSMUSG00000051674	100737	Dcun1d4	protein_coding	MGI Symbol	DCN1, defective in cullin neddylation 1, domain containing 4 (S. cerevisiae) [Source:MGI Symbol;Acc:MGI:2140972]	1.73959	0.79875	2.46704	11.0442	0.00088963	0.014468
ENSMUSG00000040659	27984	Efhd2	protein_coding	MGI Symbol	EF hand domain containing 2 [Source:MGI Symbol;Acc:MGI:106504]	-2.08638	-1.061	4.19451	11.0405	0.00089145	0.014489
ENSMUSG00000057672	320795	Pkn1	protein_coding	MGI Symbol	protein kinase N1 [Source:MGI Symbol;Acc:MGI:108022]	-1.77413	-0.82711	1.92578	11.0386	0.00089234	0.014494
ENSMUSG00000025034	93679	Trim8	protein_coding	MGI Symbol	tripartite motif-containing 8 [Source:MGI Symbol;Acc:MGI:1933302]	1.91582	0.93796	3.70025	11.0363	0.00089346	0.014504
ENSMUSG00000020388	30794	Pdlim4	protein_coding	MGI Symbol	PDZ and LIM domain 4 [Source:MGI Symbol;Acc:MGI:1353470]	-3.03736	-1.60282	0.343914	11.0264	0.00089824	0.014559
ENSMUSG00000024614	67988	Tmx3	protein_coding	MGI Symbol	thioredoxin-related transmembrane protein 3 [Source:MGI Symbol;Acc:MGI:2442418]	1.7171	0.77997	2.99998	11.0259	0.00089847	0.014559
ENSMUSG00000035614	328108	Fam179b	protein_coding	MGI Symbol	family with sequence similarity 179, member B [Source:MGI Symbol;Acc:MGI:2684313]	1.94403	0.95905	1.81537	11.0269	0.000898	0.014559
ENSMUSG00000031939	75316	Taf1d	protein_coding	MGI Symbol	TATA box binding protein (Tbp)-associated factor, RNA polymerase I, D [Source:MGI Symbol;Acc:MGI:1922566]	2.01141	1.00821	2.71621	11.0057	0.00090833	0.014709
ENSMUSG00000027763	56758	Mbnl1	protein_coding	MGI Symbol	muscleblind-like 1 (Drosophila) [Source:MGI Symbol;Acc:MGI:1928482]	1.87566	0.9074	3.04487	11.0031	0.0009096	0.014712
ENSMUSG00000031156	22232	Slc35a2	protein_coding	MGI Symbol	solute carrier family 35 (UDP-galactose transporter), member A2 [Source:MGI Symbol;Acc:MGI:1345297]	-1.98802	-0.99133	2.65234	11.004	0.00090914	0.014712
ENSMUSG00000097637	NA	4933417D19Rik	lincRNA	MGI Symbol	RIKEN cDNA 4933417D19 gene [Source:MGI Symbol;Acc:MGI:1918436]	3.01611	1.59269	-1.54153	10.9939	0.00091411	0.014776
ENSMUSG00000015850	229595	Adamtsl4	protein_coding	MGI Symbol	ADAMTS-like 4 [Source:MGI Symbol;Acc:MGI:2389008]	2.20433	1.14034	1.72228	10.992	0.00091508	0.014783
ENSMUSG00000019232	71760	Etnppl	protein_coding	MGI Symbol	ethanolamine phosphate phospholyase [Source:MGI Symbol;Acc:MGI:1919010]	-10.5311	-3.39659	-1.35381	10.9896	0.00091625	0.014793
ENSMUSG00000024754	83921	Tmem2	protein_coding	MGI Symbol	transmembrane protein 2 [Source:MGI Symbol;Acc:MGI:1890373]	2.08541	1.06033	2.59547	10.9851	0.00091846	0.01482
ENSMUSG00000039167	170757	Adgrl4	protein_coding	MGI Symbol	adhesion G protein-coupled receptor L4 [Source:MGI Symbol;Acc:MGI:2655562]	2.26915	1.18215	1.26671	10.9779	0.00092204	0.014868
ENSMUSG00000078765	233073	U2af1l4	protein_coding	MGI Symbol	U2 small nuclear RNA auxiliary factor 1-like 4 [Source:MGI Symbol;Acc:MGI:2678374]	-1.69653	-0.76259	3.51354	10.9763	0.00092286	0.014873
ENSMUSG00000045251	69234	Zfp688	protein_coding	MGI Symbol	zinc finger protein 688 [Source:MGI Symbol;Acc:MGI:1916484]	-1.76007	-0.81563	3.14925	10.9614	0.00093031	0.014984
ENSMUSG00000020038	12952	Cry1	protein_coding	MGI Symbol	cryptochrome 1 (photolyase-like) [Source:MGI Symbol;Acc:MGI:1270841]	1.98861	0.99176	0.948073	10.9587	0.00093166	0.014996
ENSMUSG00000007589	28113	Tinf2	protein_coding	MGI Symbol	Terf1 (TRF1)-interacting nuclear factor 2 [Source:MGI Symbol;Acc:MGI:107246]	-2.04421	-1.03154	0.866984	10.9516	0.00093524	0.015045
ENSMUSG00000030591	57296	Psmd8	protein_coding	MGI Symbol	proteasome (prosome, macropain) 26S subunit, non-ATPase, 8 [Source:MGI Symbol;Acc:MGI:1888669]	-1.81861	-0.86284	6.03855	10.9467	0.00093768	0.015075
ENSMUSG00000028073	73182	Pear1	protein_coding	MGI Symbol	platelet endothelial aggregation receptor 1 [Source:MGI Symbol;Acc:MGI:1920432]	2.37221	1.24623	0.227194	10.9388	0.00094169	0.01513
ENSMUSG00000017493	16010	Igfbp4	protein_coding	MGI Symbol	insulin-like growth factor binding protein 4 [Source:MGI Symbol;Acc:MGI:96439]	1.74169	0.80049	2.35618	10.9364	0.00094292	0.015141
ENSMUSG00000043683	14154	Fem1a	protein_coding	MGI Symbol	feminization 1 homolog a (C. elegans) [Source:MGI Symbol;Acc:MGI:1335089]	1.7845	0.83552	2.99116	10.9349	0.0009437	0.015145
ENSMUSG00000002104	19400	Rapsn	protein_coding	MGI Symbol	receptor-associated protein of the synapse [Source:MGI Symbol;Acc:MGI:99422]	-2.19395	-1.13353	1.68632	10.9315	0.00094542	0.015163
ENSMUSG00000065818	NA	Snord35a	snoRNA	MGI Symbol	small nucleolar RNA, C/D box 35A [Source:MGI Symbol;Acc:MGI:1351319]	4.16357	2.05782	-1.64935	10.9272	0.00094763	0.015189
ENSMUSG00000005204	80886	Senp3	protein_coding	MGI Symbol	SUMO/sentrin specific peptidase 3 [Source:MGI Symbol;Acc:MGI:2158736]	1.72768	0.78884	1.81487	10.9249	0.00094878	0.015195
ENSMUSG00000020572	59027	Nampt	protein_coding	MGI Symbol	nicotinamide phosphoribosyltransferase [Source:MGI Symbol;Acc:MGI:1929865]	1.78104	0.83272	2.41784	10.9241	0.00094919	0.015195
ENSMUSG00000032000	11796	Birc3	protein_coding	MGI Symbol	baculoviral IAP repeat-containing 3 [Source:MGI Symbol;Acc:MGI:1197007]	4.97594	2.31497	-2.15526	10.9232	0.00094968	0.015195
ENSMUSG00000003992	66970	Ssbp2	protein_coding	MGI Symbol	single-stranded DNA binding protein 2 [Source:MGI Symbol;Acc:MGI:1914220]	-1.82692	-0.86941	5.29552	10.9182	0.00095222	0.015226
ENSMUSG00000008035	68041	Mid1ip1	protein_coding	MGI Symbol	Mid1 interacting protein 1 (gastrulation specific G12-like (zebrafish)) [Source:MGI Symbol;Acc:MGI:1915291]	1.85131	0.88855	1.74754	10.913	0.00095492	0.01526
ENSMUSG00000047423	107242	AI837181	protein_coding	MGI Symbol	expressed sequence AI837181 [Source:MGI Symbol;Acc:MGI:2147598]	1.70448	0.76933	1.89386	10.911	0.00095595	0.015268
ENSMUSG00000028830	100317	AU040320	protein_coding	MGI Symbol	expressed sequence AU040320 [Source:MGI Symbol;Acc:MGI:2140475]	1.74907	0.80659	1.71772	10.9082	0.00095741	0.015282
ENSMUSG00000074578	68949	1500012F01Rik	protein_coding	MGI Symbol	RIKEN cDNA 1500012F01 gene [Source:MGI Symbol;Acc:MGI:1916199]	1.64082	0.71442	3.8268	10.9051	0.000959	0.015298
ENSMUSG00000016349	13628	Eef1a2	protein_coding	MGI Symbol	eukaryotic translation elongation factor 1 alpha 2 [Source:MGI Symbol;Acc:MGI:1096317]	-13.0575	-3.70681	-1.24417	10.8941	0.00096469	0.01538
ENSMUSG00000028889	230734	Yrdc	protein_coding	MGI Symbol	yrdC domain containing (E.coli) [Source:MGI Symbol;Acc:MGI:2387201]	2.57198	1.36288	0.740299	10.8797	0.00097225	0.015491
ENSMUSG00000029821	54722	Dfna5	protein_coding	MGI Symbol	deafness, autosomal dominant 5 (human) [Source:MGI Symbol;Acc:MGI:1889850]	-1.85453	-0.89105	3.5057	10.8708	0.00097692	0.015556
ENSMUSG00000023905	27279	Tnfrsf12a	protein_coding	MGI Symbol	tumor necrosis factor receptor superfamily, member 12a [Source:MGI Symbol;Acc:MGI:1351484]	2.4152	1.27214	1.43228	10.8682	0.00097831	0.015569
ENSMUSG00000019173	19345	Rab5c	protein_coding	MGI Symbol	RAB5C, member RAS oncogene family [Source:MGI Symbol;Acc:MGI:105306]	-1.62321	-0.69885	3.02684	10.8648	0.00098009	0.01558
ENSMUSG00000039246	226791	Lyplal1	protein_coding	MGI Symbol	lysophospholipase-like 1 [Source:MGI Symbol;Acc:MGI:2385115]	-2.48246	-1.31177	1.78384	10.8635	0.00098077	0.01558
ENSMUSG00000082536	NA	Gm13456	processed_pseudogene	MGI Symbol	predicted gene 13456 [Source:MGI Symbol;Acc:MGI:3651389]	-2.90359	-1.53784	0.135814	10.8635	0.00098076	0.01558
ENSMUSG00000036009	216292	Mettl25	protein_coding	MGI Symbol	methyltransferase like 25 [Source:MGI Symbol;Acc:MGI:3041259]	-2.72814	-1.44792	-0.170374	10.8586	0.00098338	0.015603
ENSMUSG00000047669	73390	Msl3l2	protein_coding	MGI Symbol	male-specific lethal 3-like 2 (Drosophila) [Source:MGI Symbol;Acc:MGI:1920640]	-2.06069	-1.04313	0.762962	10.8589	0.00098322	0.015603
ENSMUSG00000036275	213673	9530068E07Rik	protein_coding	MGI Symbol	RIKEN cDNA 9530068E07 gene [Source:MGI Symbol;Acc:MGI:2654705]	-1.91429	-0.93681	4.91194	10.8446	0.00099084	0.015712
ENSMUSG00000022185	56215	Acin1	protein_coding	MGI Symbol	apoptotic chromatin condensation inducer 1 [Source:MGI Symbol;Acc:MGI:1891824]	1.6679	0.73803	3.84967	10.8401	0.00099328	0.015742
ENSMUSG00000031351	22673	Zfp185	protein_coding	MGI Symbol	zinc finger protein 185 [Source:MGI Symbol;Acc:MGI:108095]	1.72825	0.78931	2.99164	10.829	0.00099925	0.015827
ENSMUSG00000005505	67136	Kbtbd4	protein_coding	MGI Symbol	kelch repeat and BTB (POZ) domain containing 4 [Source:MGI Symbol;Acc:MGI:1914386]	-2.87729	-1.52471	0.571627	10.8266	0.0010005	0.015829
ENSMUSG00000058655	75705	Eif4b	protein_coding	MGI Symbol	eukaryotic translation initiation factor 4B [Source:MGI Symbol;Acc:MGI:95304]	1.56021	0.64174	3.94028	10.8276	0.001	0.015829
ENSMUSG00000025024	76479	Smndc1	protein_coding	MGI Symbol	survival motor neuron domain containing 1 [Source:MGI Symbol;Acc:MGI:1923729]	1.61016	0.6872	2.48366	10.8191	0.0010046	0.015878
ENSMUSG00000051495	270110	Irf2bp2	protein_coding	MGI Symbol	interferon regulatory factor 2 binding protein 2 [Source:MGI Symbol;Acc:MGI:2443921]	2.12902	1.09019	2.90316	10.8186	0.0010049	0.015878
ENSMUSG00000052372	331461	Il1rapl1	protein_coding	MGI Symbol	interleukin 1 receptor accessory protein-like 1 [Source:MGI Symbol;Acc:MGI:2687319]	-4.22467	-2.07884	-1.30334	10.8089	0.0010101	0.015952
ENSMUSG00000031556	69742	Tm2d2	protein_coding	MGI Symbol	TM2 domain containing 2 [Source:MGI Symbol;Acc:MGI:1916992]	-1.77005	-0.82379	4.79166	10.8031	0.0010133	0.015993
ENSMUSG00000001909	212528	Trmt1	protein_coding	MGI Symbol	tRNA methyltransferase 1 [Source:MGI Symbol;Acc:MGI:1289155]	1.72324	0.78512	2.9311	10.8007	0.0010146	0.016004
ENSMUSG00000037172	243780	E330009J07Rik	protein_coding	MGI Symbol	RIKEN cDNA E330009J07 gene [Source:MGI Symbol;Acc:MGI:2444256]	-2.21553	-1.14765	0.734927	10.798	0.0010161	0.016018
ENSMUSG00000017723	67701	Wfdc2	protein_coding	MGI Symbol	WAP four-disulfide core domain 2 [Source:MGI Symbol;Acc:MGI:1914951]	-7.19822	-2.84764	-1.26011	10.7945	0.001018	0.016029
ENSMUSG00000024077	268980	Strn	protein_coding	MGI Symbol	striatin, calmodulin binding protein [Source:MGI Symbol;Acc:MGI:1333757]	-1.63458	-0.70892	2.08804	10.795	0.0010178	0.016029
ENSMUSG00000023021	71949	Cers5	protein_coding	MGI Symbol	ceramide synthase 5 [Source:MGI Symbol;Acc:MGI:1919199]	-1.87408	-0.90618	3.69853	10.7923	0.0010192	0.016039
ENSMUSG00000021420	69955	Fars2	protein_coding	MGI Symbol	phenylalanine-tRNA synthetase 2 (mitochondrial) [Source:MGI Symbol;Acc:MGI:1917205]	-1.93088	-0.94926	2.77234	10.7807	0.0010256	0.01612
ENSMUSG00000027852	18176	Nras	protein_coding	MGI Symbol	neuroblastoma ras oncogene [Source:MGI Symbol;Acc:MGI:97376]	-1.68083	-0.74917	5.6104	10.7817	0.0010251	0.01612
ENSMUSG00000019803	21907	Nr2e1	protein_coding	MGI Symbol	nuclear receptor subfamily 2, group E, member 1 [Source:MGI Symbol;Acc:MGI:1100526]	-2.97729	-1.574	-0.050031	10.7755	0.0010285	0.016157
ENSMUSG00000031796	14894	Cfap20	protein_coding	MGI Symbol	cilia and flagella associated protein 20 [Source:MGI Symbol;Acc:MGI:107428]	-1.82811	-0.87035	3.4413	10.7661	0.0010337	0.016221
ENSMUSG00000032560	235567	Dnajc13	protein_coding	MGI Symbol	DnaJ (Hsp40) homolog, subfamily C, member 13 [Source:MGI Symbol;Acc:MGI:2676368]	1.79383	0.84304	3.79794	10.766	0.0010338	0.016221
ENSMUSG00000015341	57437	Golga7	protein_coding	MGI Symbol	golgi autoantigen, golgin subfamily a, 7 [Source:MGI Symbol;Acc:MGI:1931029]	-1.98139	-0.98651	3.22661	10.7635	0.0010352	0.016233
ENSMUSG00000021676	544963	Iqgap2	protein_coding	MGI Symbol	IQ motif containing GTPase activating protein 2 [Source:MGI Symbol;Acc:MGI:2449975]	-2.81212	-1.49166	2.07539	10.7572	0.0010388	0.016279
ENSMUSG00000052712	80748	BC004004	protein_coding	MGI Symbol	cDNA sequence BC004004 [Source:MGI Symbol;Acc:MGI:2136782]	-1.92977	-0.94843	5.2898	10.7454	0.0010454	0.016373
ENSMUSG00000026209	13437	Dnpep	protein_coding	MGI Symbol	aspartyl aminopeptidase [Source:MGI Symbol;Acc:MGI:1278328]	-1.83415	-0.87511	3.61742	10.7345	0.0010516	0.01646
ENSMUSG00000028199	12972	Cryz	protein_coding	MGI Symbol	crystallin, zeta [Source:MGI Symbol;Acc:MGI:88527]	-1.81981	-0.86379	3.5643	10.7318	0.0010531	0.016461
ENSMUSG00000033715	105387	Akr1c14	protein_coding	MGI Symbol	aldo-keto reductase family 1, member C14 [Source:MGI Symbol;Acc:MGI:2145458]	19.9831	4.32071	-3.13836	10.7326	0.0010526	0.016461
ENSMUSG00000039774	230145	Galnt12	protein_coding	MGI Symbol	UDP-N-acetyl-alpha-D-galactosamine:polypeptide N-acetylgalactosaminyltransferase 12 [Source:MGI Symbol;Acc:MGI:2444664]	-2.19453	-1.13391	2.2394	10.7311	0.0010535	0.016461
ENSMUSG00000021870	83997	Slmap	protein_coding	MGI Symbol	sarcolemma associated protein [Source:MGI Symbol;Acc:MGI:1933549]	1.99686	0.99773	3.03706	10.7157	0.0010623	0.016589
ENSMUSG00000033083	210789	Tbc1d4	protein_coding	MGI Symbol	TBC1 domain family, member 4 [Source:MGI Symbol;Acc:MGI:2429660]	3.21663	1.68555	-0.294742	10.7139	0.0010633	0.016596
ENSMUSG00000046487	NA	Mospd4	processed_pseudogene	MGI Symbol	motile sperm domain containing 4 [Source:MGI Symbol;Acc:MGI:1919326]	12.5617	3.65096	-2.83479	10.7107	0.0010652	0.016615
ENSMUSG00000042870	21968	Tom1	protein_coding	MGI Symbol	target of myb1 homolog (chicken) [Source:MGI Symbol;Acc:MGI:1338026]	-2.22262	-1.15226	1.89838	10.705	0.0010684	0.016656
ENSMUSG00000004565	50767	Pnpla6	protein_coding	MGI Symbol	patatin-like phospholipase domain containing 6 [Source:MGI Symbol;Acc:MGI:1354723]	2.12957	1.09056	2.23921	10.7026	0.0010699	0.016659
ENSMUSG00000021938	66645	Pspc1	protein_coding	MGI Symbol	paraspeckle protein 1 [Source:MGI Symbol;Acc:MGI:1913895]	-1.68024	-0.74867	1.85639	10.7037	0.0010692	0.016659
ENSMUSG00000065808	NA	Gm23037	misc_RNA	MGI Symbol	predicted gene, 23037 [Source:MGI Symbol;Acc:MGI:5452814]	19.8661	4.31224	-2.653	10.6948	0.0010744	0.01672
ENSMUSG00000074652	668940	Myh7b	protein_coding	MGI Symbol	myosin, heavy chain 7B, cardiac muscle, beta [Source:MGI Symbol;Acc:MGI:3710243]	-2.60469	-1.38111	0.815139	10.6874	0.0010787	0.016776
ENSMUSG00000020988	217666	L2hgdh	protein_coding	MGI Symbol	L-2-hydroxyglutarate dehydrogenase [Source:MGI Symbol;Acc:MGI:2384968]	-2.02355	-1.01689	1.32774	10.6836	0.0010809	0.016802
ENSMUSG00000047832	71963	Cdca4	protein_coding	MGI Symbol	cell division cycle associated 4 [Source:MGI Symbol;Acc:MGI:1919213]	-2.2176	-1.149	1.82213	10.6812	0.0010823	0.016814
ENSMUSG00000064293	269784	Cntn4	protein_coding	MGI Symbol	contactin 4 [Source:MGI Symbol;Acc:MGI:1095737]	-2.55239	-1.35185	0.685394	10.6785	0.0010839	0.016829
ENSMUSG00000033732	101943	Sf3b3	protein_coding	MGI Symbol	splicing factor 3b, subunit 3 [Source:MGI Symbol;Acc:MGI:1289341]	1.57455	0.65494	3.24619	10.6701	0.0010888	0.016895
ENSMUSG00000025239	29806	Limd1	protein_coding	MGI Symbol	LIM domains containing 1 [Source:MGI Symbol;Acc:MGI:1352502]	1.76132	0.81666	3.78726	10.6685	0.0010898	0.0169
ENSMUSG00000025575	76025	Cant1	protein_coding	MGI Symbol	calcium activated nucleotidase 1 [Source:MGI Symbol;Acc:MGI:1923275]	1.7662	0.82065	1.51931	10.6616	0.0010938	0.016953
ENSMUSG00000027387	57432	Zc3h8	protein_coding	MGI Symbol	zinc finger CCCH type containing 8 [Source:MGI Symbol;Acc:MGI:1930128]	1.72261	0.7846	1.36399	10.644	0.0011043	0.017106
ENSMUSG00000035697	70719	Hmha1	protein_coding	MGI Symbol	histocompatibility (minor) HA-1 [Source:MGI Symbol;Acc:MGI:1917969]	4.18193	2.06417	-1.36016	10.6364	0.0011088	0.017166
ENSMUSG00000070544	21969	Top1	protein_coding	MGI Symbol	topoisomerase (DNA) I [Source:MGI Symbol;Acc:MGI:98788]	1.61877	0.6949	4.82887	10.6269	0.0011145	0.017234
ENSMUSG00000020891	11688	Alox8	protein_coding	MGI Symbol	arachidonate 8-lipoxygenase [Source:MGI Symbol;Acc:MGI:1098228]	7.239	2.85579	-2.29252	10.6213	0.0011179	0.017277
ENSMUSG00000024101	68767	Wash1	protein_coding	MGI Symbol	WAS protein family homolog 1 [Source:MGI Symbol;Acc:MGI:1916017]	1.63883	0.71267	1.97441	10.6193	0.0011192	0.017286
ENSMUSG00000005682	103135	Pan2	protein_coding	MGI Symbol	PAN2 polyA specific ribonuclease subunit homolog (S. cerevisiae) [Source:MGI Symbol;Acc:MGI:1918984]	2.10535	1.07406	1.94204	10.6091	0.0011254	0.017371
ENSMUSG00000033735	20751	Spr	protein_coding	MGI Symbol	sepiapterin reductase [Source:MGI Symbol;Acc:MGI:103078]	-1.80002	-0.84801	3.35481	10.6053	0.0011277	0.017397
ENSMUSG00000064068	17827	Mtx1	protein_coding	MGI Symbol	metaxin 1 [Source:MGI Symbol;Acc:MGI:103025]	-1.75113	-0.80829	3.44303	10.6007	0.0011305	0.01743
ENSMUSG00000051727	233529	Kctd14	protein_coding	MGI Symbol	potassium channel tetramerisation domain containing 14 [Source:MGI Symbol;Acc:MGI:1289222]	-3.66685	-1.87454	-1.86574	10.5989	0.0011315	0.017436
ENSMUSG00000010755	27267	Cars	protein_coding	MGI Symbol	cysteinyl-tRNA synthetase [Source:MGI Symbol;Acc:MGI:1351477]	1.59306	0.6718	5.7109	10.5904	0.0011367	0.017492
ENSMUSG00000024121	11984	Atp6v0c	protein_coding	MGI Symbol	ATPase, H+ transporting, lysosomal V0 subunit C [Source:MGI Symbol;Acc:MGI:88116]	-1.99939	-0.99956	3.08628	10.5898	0.0011371	0.017492
ENSMUSG00000035397	118445	Klf16	protein_coding	MGI Symbol	Kruppel-like factor 16 [Source:MGI Symbol;Acc:MGI:2153049]	2.32701	1.21848	0.199055	10.5904	0.0011368	0.017492
ENSMUSG00000005566	21849	Trim28	protein_coding	MGI Symbol	tripartite motif-containing 28 [Source:MGI Symbol;Acc:MGI:109274]	1.70878	0.77297	4.59157	10.5869	0.0011389	0.017497
ENSMUSG00000035770	234663	Dync1li2	protein_coding	MGI Symbol	dynein, cytoplasmic 1 light intermediate chain 2 [Source:MGI Symbol;Acc:MGI:107738]	1.49152	0.57678	3.74242	10.585	0.0011401	0.017497
ENSMUSG00000037032	11785	Apbb1	protein_coding	MGI Symbol	amyloid beta (A4) precursor protein-binding, family B, member 1 [Source:MGI Symbol;Acc:MGI:107765]	-1.72728	-0.7885	4.4833	10.5874	0.0011386	0.017497
ENSMUSG00000069135	75296	Fgfr1op	protein_coding	MGI Symbol	Fgfr1 oncogene partner [Source:MGI Symbol;Acc:MGI:1922546]	1.74279	0.8014	2.2701	10.5855	0.0011398	0.017497
ENSMUSG00000026193	14268	Fn1	protein_coding	MGI Symbol	fibronectin 1 [Source:MGI Symbol;Acc:MGI:95566]	2.44281	1.28854	1.66291	10.5789	0.0011438	0.017545
ENSMUSG00000027304	76246	Rtf1	protein_coding	MGI Symbol	Rtf1, Paf1/RNA polymerase II complex component, homolog (S. cerevisiae) [Source:MGI Symbol;Acc:MGI:1309480]	1.72848	0.7895	3.01173	10.5765	0.0011454	0.017558
ENSMUSG00000086224	NA	2700069I18Rik	antisense	MGI Symbol	RIKEN cDNA 2700069I18 gene [Source:MGI Symbol;Acc:MGI:1919858]	1.96261	0.97277	0.748745	10.5755	0.001146	0.017558
ENSMUSG00000085525	NA	Gm13166	lincRNA	MGI Symbol	predicted gene 13166 [Source:MGI Symbol;Acc:MGI:3705130]	6.52198	2.70531	-2.01009	10.5717	0.0011483	0.017583
ENSMUSG00000016664	23970	Pacsin2	protein_coding	MGI Symbol	protein kinase C and casein kinase substrate in neurons 2 [Source:MGI Symbol;Acc:MGI:1345153]	-1.66001	-0.73119	2.92651	10.5677	0.0011508	0.017591
ENSMUSG00000036964	56631	Trim17	protein_coding	MGI Symbol	tripartite motif-containing 17 [Source:MGI Symbol;Acc:MGI:1861440]	3.547	1.8266	-1.21297	10.5683	0.0011504	0.017591
ENSMUSG00000062866	215789	Phactr2	protein_coding	MGI Symbol	phosphatase and actin regulator 2 [Source:MGI Symbol;Acc:MGI:2446138]	-1.83827	-0.87835	2.95105	10.5681	0.0011505	0.017591
ENSMUSG00000062054	67732	Iah1	protein_coding	MGI Symbol	isoamyl acetate-hydrolyzing esterase 1 homolog (S. cerevisiae) [Source:MGI Symbol;Acc:MGI:1914982]	-1.90335	-0.92854	2.82393	10.5626	0.001154	0.01763
ENSMUSG00000071553	232680	Cpa2	protein_coding	MGI Symbol	carboxypeptidase A2, pancreatic [Source:MGI Symbol;Acc:MGI:3617840]	-3.16698	-1.66311	0.503902	10.5607	0.0011552	0.017638
ENSMUSG00000038844	16558	Kif16b	protein_coding	MGI Symbol	kinesin family member 16B [Source:MGI Symbol;Acc:MGI:1098240]	1.83692	0.87729	1.46512	10.5588	0.0011564	0.017646
ENSMUSG00000025650	12836	Col7a1	protein_coding	MGI Symbol	collagen, type VII, alpha 1 [Source:MGI Symbol;Acc:MGI:88462]	4.08051	2.02875	-1.23241	10.5533	0.0011598	0.017661
ENSMUSG00000031706	19724	Rfx1	protein_coding	MGI Symbol	regulatory factor X, 1 (influences HLA class II expression) [Source:MGI Symbol;Acc:MGI:105982]	2.37153	1.24582	0.435115	10.553	0.00116	0.017661
ENSMUSG00000035191	192658	Rfpl4	protein_coding	MGI Symbol	ret finger protein-like 4 [Source:MGI Symbol;Acc:MGI:2149590]	15.9602	3.99641	-3.20412	10.5546	0.001159	0.017661
ENSMUSG00000038762	224742	Abcf1	protein_coding	MGI Symbol	ATP-binding cassette, sub-family F (GCN20), member 1 [Source:MGI Symbol;Acc:MGI:1351658]	1.57845	0.65851	4.74055	10.5561	0.001158	0.017661
ENSMUSG00000019977	56422	Hbs1l	protein_coding	MGI Symbol	Hbs1-like (S. cerevisiae) [Source:MGI Symbol;Acc:MGI:1891704]	-2.48222	-1.31163	5.66902	10.5492	0.0011624	0.017687
ENSMUSG00000007891	13033	Ctsd	protein_coding	MGI Symbol	cathepsin D [Source:MGI Symbol;Acc:MGI:88562]	-1.7032	-0.76825	7.2779	10.5472	0.0011636	0.017696
ENSMUSG00000000416	30785	Cttnbp2	protein_coding	MGI Symbol	cortactin binding protein 2 [Source:MGI Symbol;Acc:MGI:1353467]	1.76642	0.82083	3.23866	10.5412	0.0011674	0.017723
ENSMUSG00000025060	20874	Slk	protein_coding	MGI Symbol	STE20-like kinase [Source:MGI Symbol;Acc:MGI:103241]	1.75959	0.81524	2.858	10.5423	0.0011667	0.017723
ENSMUSG00000065208	NA	Gm24616	snoRNA	MGI Symbol	predicted gene, 24616 [Source:MGI Symbol;Acc:MGI:5454393]	3.26309	1.70624	-1.40512	10.5412	0.0011674	0.017723
ENSMUSG00000085434	NA	Gm11725	antisense	MGI Symbol	predicted gene 11725 [Source:MGI Symbol;Acc:MGI:3649385]	2.63432	1.39743	-1.14053	10.5402	0.0011681	0.017723
ENSMUSG00000028393	17025	Alad	protein_coding	MGI Symbol	aminolevulinate, delta-, dehydratase [Source:MGI Symbol;Acc:MGI:96853]	-1.65289	-0.72499	3.75861	10.5366	0.0011703	0.017747
ENSMUSG00000029468	18439	P2rx7	protein_coding	MGI Symbol	purinergic receptor P2X, ligand-gated ion channel, 7 [Source:MGI Symbol;Acc:MGI:1339957]	3.7692	1.91426	-1.19132	10.5356	0.001171	0.017747
ENSMUSG00000032773	12669	Chrm1	protein_coding	MGI Symbol	cholinergic receptor, muscarinic 1, CNS [Source:MGI Symbol;Acc:MGI:88396]	-4.22154	-2.07777	-0.387559	10.5336	0.0011722	0.017756
ENSMUSG00000044937	103220	Ttc41	protein_coding	MGI Symbol	tetratricopeptide repeat domain 41 [Source:MGI Symbol;Acc:MGI:2387653]	2.77402	1.47198	-0.49099	10.5237	0.0011785	0.017842
ENSMUSG00000028673	71665	Fuca1	protein_coding	MGI Symbol	fucosidase, alpha-L- 1, tissue [Source:MGI Symbol;Acc:MGI:95593]	-1.72307	-0.78498	3.78286	10.514	0.0011847	0.017915
ENSMUSG00000035247	207304	Hectd1	protein_coding	MGI Symbol	HECT domain containing 1 [Source:MGI Symbol;Acc:MGI:2384768]	1.61031	0.68734	5.42192	10.5141	0.0011847	0.017915
ENSMUSG00000098116	NA	Gm7191	processed_pseudogene	MGI Symbol	predicted gene 7191 [Source:MGI Symbol;Acc:MGI:3779693]	-7.75932	-2.95593	-1.74322	10.5128	0.0011855	0.017917
ENSMUSG00000030744	27050	Rps3	protein_coding	MGI Symbol	ribosomal protein S3 [Source:MGI Symbol;Acc:MGI:1350917]	-1.66479	-0.73534	8.36843	10.5101	0.0011873	0.017933
ENSMUSG00000034744	56174	Nagk	protein_coding	MGI Symbol	N-acetylglucosamine kinase [Source:MGI Symbol;Acc:MGI:1860418]	-1.65625	-0.72792	2.88451	10.508	0.0011886	0.017943
ENSMUSG00000030327	67602	Necap1	protein_coding	MGI Symbol	NECAP endocytosis associated 1 [Source:MGI Symbol;Acc:MGI:1914852]	-2.25496	-1.1731	2.77047	10.5064	0.0011896	0.017945
ENSMUSG00000044502	69556	Bod1	protein_coding	MGI Symbol	biorientation of chromosomes in cell division 1 [Source:MGI Symbol;Acc:MGI:1916806]	1.98653	0.99025	3.39624	10.5057	0.0011901	0.017945
ENSMUSG00000034926	74754	Dhcr24	protein_coding	MGI Symbol	24-dehydrocholesterol reductase [Source:MGI Symbol;Acc:MGI:1922004]	-1.91551	-0.93773	2.08444	10.5016	0.0011927	0.017974
ENSMUSG00000026879	227753	Gsn	protein_coding	MGI Symbol	gelsolin [Source:MGI Symbol;Acc:MGI:95851]	-1.89792	-0.92442	7.2581	10.4957	0.0011965	0.018022
ENSMUSG00000056724	235627	Nbeal2	protein_coding	MGI Symbol	neurobeachin-like 2 [Source:MGI Symbol;Acc:MGI:2448554]	2.94182	1.55671	-0.683695	10.486	0.0012028	0.018107
ENSMUSG00000028795	66264	Ccdc28b	protein_coding	MGI Symbol	coiled coil domain containing 28B [Source:MGI Symbol;Acc:MGI:1913514]	-1.68781	-0.75515	2.24058	10.4836	0.0012044	0.018121
ENSMUSG00000029447	NA	Cct6a	processed_transcript	MGI Symbol	chaperonin containing Tcp1, subunit 6a (zeta) [Source:MGI Symbol;Acc:MGI:107943]	-2.55176	-1.35149	6.26314	10.4762	0.0012092	0.018182
ENSMUSG00000001227	20359	Sema6b	protein_coding	MGI Symbol	sema domain, transmembrane domain (TM), and cytoplasmic domain, (semaphorin) 6B [Source:MGI Symbol;Acc:MGI:1202889]	6.4737	2.69459	-1.48399	10.4701	0.0012132	0.018233
ENSMUSG00000011831	14020	Evi5	protein_coding	MGI Symbol	ecotropic viral integration site 5 [Source:MGI Symbol;Acc:MGI:104736]	1.89891	0.92517	3.03135	10.4674	0.001215	0.018246
ENSMUSG00000032288	102462	Imp3	protein_coding	MGI Symbol	IMP3, U3 small nucleolar ribonucleoprotein, homolog (yeast) [Source:MGI Symbol;Acc:MGI:1916119]	1.54463	0.62726	2.97185	10.4666	0.0012155	0.018246
ENSMUSG00000001158	66618	Snrnp27	protein_coding	MGI Symbol	small nuclear ribonucleoprotein 27 (U4/U6.U5) [Source:MGI Symbol;Acc:MGI:1913868]	1.52812	0.61176	4.54932	10.4583	0.001221	0.018318
ENSMUSG00000014426	26407	Map3k4	protein_coding	MGI Symbol	mitogen-activated protein kinase kinase kinase 4 [Source:MGI Symbol;Acc:MGI:1346875]	1.90293	0.92822	1.36013	10.4421	0.0012318	0.018459
ENSMUSG00000100002	NA	Gm29642	lincRNA	MGI Symbol	predicted gene 29642 [Source:MGI Symbol;Acc:MGI:5580348]	2.90361	1.53785	-1.03111	10.4429	0.0012312	0.018459
ENSMUSG00000075020	NA	E530001K10Rik	lincRNA	MGI Symbol	RIKEN cDNA E530001K10 gene [Source:MGI Symbol;Acc:MGI:3041234]	-2.5296	-1.33891	0.017882	10.4354	0.0012362	0.018516
ENSMUSG00000020397	66213	Med7	protein_coding	MGI Symbol	mediator complex subunit 7 [Source:MGI Symbol;Acc:MGI:1913463]	-1.66585	-0.73626	5.28206	10.4327	0.0012381	0.018533
ENSMUSG00000002983	19698	Relb	protein_coding	MGI Symbol	avian reticuloendotheliosis viral (v-rel) oncogene related B [Source:MGI Symbol;Acc:MGI:103289]	3.93128	1.975	-1.156	10.4314	0.0012389	0.018536
ENSMUSG00000021190	19141	Lgmn	protein_coding	MGI Symbol	legumain [Source:MGI Symbol;Acc:MGI:1330838]	-1.89507	-0.92225	6.92112	10.4289	0.0012406	0.018549
ENSMUSG00000037933	76895	Bicd2	protein_coding	MGI Symbol	bicaudal D homolog 2 (Drosophila) [Source:MGI Symbol;Acc:MGI:1924145]	1.67781	0.74658	2.04129	10.4234	0.0012443	0.018574
ENSMUSG00000048832	107305	Vps37c	protein_coding	MGI Symbol	vacuolar protein sorting 37C (yeast) [Source:MGI Symbol;Acc:MGI:2147661]	-2.26108	-1.17701	1.77114	10.4251	0.0012431	0.018574
ENSMUSG00000071659	68693	Hnrnpul2	protein_coding	MGI Symbol	heterogeneous nuclear ribonucleoprotein U-like 2 [Source:MGI Symbol;Acc:MGI:1915943]	1.80781	0.85424	2.59407	10.4242	0.0012437	0.018574
ENSMUSG00000003038	15331	Hmgn2	protein_coding	MGI Symbol	high mobility group nucleosomal binding domain 2 [Source:MGI Symbol;Acc:MGI:96136]	-1.80088	-0.8487	3.35653	10.4223	0.001245	0.018574
ENSMUSG00000021619	66795	Atg10	protein_coding	MGI Symbol	autophagy related 10 [Source:MGI Symbol;Acc:MGI:1914045]	-1.73266	-0.79299	3.36094	10.4208	0.0012461	0.01858
ENSMUSG00000029084	12494	Cd38	protein_coding	MGI Symbol	CD38 antigen [Source:MGI Symbol;Acc:MGI:107474]	2.29881	1.20089	-0.324267	10.4177	0.0012481	0.0186
ENSMUSG00000026064	102643131	Ptp4a1	protein_coding	MGI Symbol	protein tyrosine phosphatase 4a1 [Source:MGI Symbol;Acc:MGI:1277096]	2.21209	1.14541	2.95357	10.4137	0.0012508	0.018609
ENSMUSG00000026064	19243	Ptp4a1	protein_coding	MGI Symbol	protein tyrosine phosphatase 4a1 [Source:MGI Symbol;Acc:MGI:1277096]	2.21209	1.14541	2.95357	10.4137	0.0012508	0.018609
ENSMUSG00000043811	65079	Rtn4r	protein_coding	MGI Symbol	reticulon 4 receptor [Source:MGI Symbol;Acc:MGI:2136886]	4.46259	2.15788	-1.44461	10.4153	0.0012498	0.018609
ENSMUSG00000044155	76522	Lsm8	protein_coding	MGI Symbol	LSM8 homolog, U6 small nuclear RNA associated (S. cerevisiae) [Source:MGI Symbol;Acc:MGI:1923772]	1.6449	0.718	2.78396	10.414	0.0012506	0.018609
ENSMUSG00000074527	102639598	Gm14296	protein_coding	MGI Symbol	predicted gene 14296 [Source:MGI Symbol;Acc:MGI:3708667]	-5.12329	-2.35707	-1.0025	10.4121	0.0012519	0.018615
ENSMUSG00000074527	100504263	Gm14296	protein_coding	MGI Symbol	predicted gene 14296 [Source:MGI Symbol;Acc:MGI:3708667]	-5.12329	-2.35707	-1.0025	10.4121	0.0012519	0.018615
ENSMUSG00000007379	329727	Dennd2c	protein_coding	MGI Symbol	DENN/MADD domain containing 2C [Source:MGI Symbol;Acc:MGI:3036254]	4.18266	2.06442	-1.64559	10.4089	0.0012541	0.018626
ENSMUSG00000030204	67755	Ddx47	protein_coding	MGI Symbol	DEAD (Asp-Glu-Ala-Asp) box polypeptide 47 [Source:MGI Symbol;Acc:MGI:1915005]	-1.98073	-0.98603	3.04265	10.4093	0.0012538	0.018626
ENSMUSG00000002102	19182	Psmc3	protein_coding	MGI Symbol	proteasome (prosome, macropain) 26S subunit, ATPase 3 [Source:MGI Symbol;Acc:MGI:1098754]	-1.64051	-0.71414	7.05131	10.404	0.0012574	0.018665
ENSMUSG00000056076	27979	Eif3b	protein_coding	MGI Symbol	eukaryotic translation initiation factor 3, subunit B [Source:MGI Symbol;Acc:MGI:106478]	1.56101	0.64248	4.52456	10.3999	0.0012602	0.018697
ENSMUSG00000006345	14598	Ggt1	protein_coding	MGI Symbol	gamma-glutamyltransferase 1 [Source:MGI Symbol;Acc:MGI:95706]	-2.07414	-1.05251	1.43854	10.3786	0.0012748	0.018882
ENSMUSG00000043059	101023	Zfp513	protein_coding	MGI Symbol	zinc finger protein 513 [Source:MGI Symbol;Acc:MGI:2141255]	1.88173	0.91206	0.677931	10.38	0.0012739	0.018882
ENSMUSG00000076281	NA	Gm24270	miRNA	MGI Symbol	predicted gene, 24270 [Source:MGI Symbol;Acc:MGI:5454047]	2.97991	1.57527	2.89108	10.3787	0.0012747	0.018882
ENSMUSG00000082516	NA	Gm13342	processed_pseudogene	MGI Symbol	predicted gene 13342 [Source:MGI Symbol;Acc:MGI:3650441]	-18.2031	-4.18611	-2.69262	10.3677	0.0012824	0.018984
ENSMUSG00000038290	103677	Smg6	protein_coding	MGI Symbol	Smg-6 homolog, nonsense mediated mRNA decay factor (C. elegans) [Source:MGI Symbol;Acc:MGI:2144117]	1.76637	0.82079	2.80215	10.3621	0.0012863	0.01903
ENSMUSG00000049044	56508	Rapgef4	protein_coding	MGI Symbol	Rap guanine nucleotide exchange factor (GEF) 4 [Source:MGI Symbol;Acc:MGI:1917723]	3.52929	1.81938	-0.110518	10.359	0.0012885	0.019047
ENSMUSG00000056770	52690	Setd3	protein_coding	MGI Symbol	SET domain containing 3 [Source:MGI Symbol;Acc:MGI:1289184]	1.54924	0.63156	3.29991	10.3585	0.0012888	0.019047
ENSMUSG00000030492	30962	Slc7a9	protein_coding	MGI Symbol	solute carrier family 7 (cationic amino acid transporter, y+ system), member 9 [Source:MGI Symbol;Acc:MGI:1353656]	-6.96967	-2.80109	-2.15252	10.3548	0.0012914	0.019064
ENSMUSG00000082806	NA	Rpl13-ps1	processed_pseudogene	MGI Symbol	ribosomal protein L13, pseudogene 1 [Source:MGI Symbol;Acc:MGI:3649805]	-4.41866	-2.14361	-1.53192	10.3557	0.0012908	0.019064
ENSMUSG00000005510	68349	Ndufs3	protein_coding	MGI Symbol	NADH dehydrogenase (ubiquinone) Fe-S protein 3 [Source:MGI Symbol;Acc:MGI:1915599]	-1.72505	-0.78664	4.87291	10.344	0.0012989	0.019161
ENSMUSG00000021690	57748	Jmy	protein_coding	MGI Symbol	junction-mediating and regulatory protein [Source:MGI Symbol;Acc:MGI:1913096]	1.75965	0.81529	2.6349	10.3434	0.0012994	0.019161
ENSMUSG00000036905	12260	C1qb	protein_coding	MGI Symbol	complement component 1, q subcomponent, beta polypeptide [Source:MGI Symbol;Acc:MGI:88224]	2.29088	1.1959	1.41152	10.3212	0.0013151	0.019382
ENSMUSG00000052302	74694	Tbc1d30	protein_coding	MGI Symbol	TBC1 domain family, member 30 [Source:MGI Symbol;Acc:MGI:1921944]	-2.29085	-1.19588	1.13545	10.3086	0.0013241	0.019504
ENSMUSG00000001493	17285	Meox1	protein_coding	MGI Symbol	mesenchyme homeobox 1 [Source:MGI Symbol;Acc:MGI:103220]	2.77085	1.47033	-1.60308	10.2917	0.0013363	0.019672
ENSMUSG00000030323	81896	Ift122	protein_coding	MGI Symbol	intraflagellar transport 122 [Source:MGI Symbol;Acc:MGI:1932386]	1.61782	0.69405	1.69835	10.2867	0.0013399	0.019715
ENSMUSG00000030110	19713	Ret	protein_coding	MGI Symbol	ret proto-oncogene [Source:MGI Symbol;Acc:MGI:97902]	2.13319	1.09301	-0.103544	10.2807	0.0013443	0.019768
ENSMUSG00000001305	67223	Rrp15	protein_coding	MGI Symbol	ribosomal RNA processing 15 homolog (S. cerevisiae) [Source:MGI Symbol;Acc:MGI:1914473]	-2.54875	-1.34979	2.77544	10.2791	0.0013454	0.019775
ENSMUSG00000064647	NA	Gm23301	snoRNA	MGI Symbol	predicted gene, 23301 [Source:MGI Symbol;Acc:MGI:5453078]	15.5981	3.9633	-2.96858	10.2611	0.0013587	0.019958
ENSMUSG00000000600	79264	Krit1	protein_coding	MGI Symbol	KRIT1, ankyrin repeat containing [Source:MGI Symbol;Acc:MGI:1930618]	1.52904	0.61263	2.56452	10.2588	0.0013604	0.019972
ENSMUSG00000010830	105785	Kdelr3	protein_coding	MGI Symbol	KDEL (Lys-Asp-Glu-Leu) endoplasmic reticulum protein retention receptor 3 [Source:MGI Symbol;Acc:MGI:2145953]	-3.6032	-1.84928	0.25591	10.2565	0.0013621	0.019986
ENSMUSG00000015354	76477	Pcolce2	protein_coding	MGI Symbol	procollagen C-endopeptidase enhancer 2 [Source:MGI Symbol;Acc:MGI:1923727]	19.9346	4.3172	-2.8254	10.251	0.0013661	0.020034
ENSMUSG00000021760	69590	Gpx8	protein_coding	MGI Symbol	glutathione peroxidase 8 (putative) [Source:MGI Symbol;Acc:MGI:1916840]	-1.82304	-0.86635	4.72878	10.2466	0.0013694	0.020072
ENSMUSG00000094257	NA	Ap3s1-ps2	processed_pseudogene	MGI Symbol	adaptor-related protein complex 3, sigma 1 subunit, pseudogene 2 [Source:MGI Symbol;Acc:MGI:1929217]	25.5289	4.67406	-2.96978	10.2449	0.0013706	0.020078
ENSMUSG00000039218	75956	Srrm2	protein_coding	MGI Symbol	serine/arginine repetitive matrix 2 [Source:MGI Symbol;Acc:MGI:1923206]	1.63441	0.70877	6.17926	10.2348	0.0013782	0.020167
ENSMUSG00000054304	NA	D130007C19Rik	pseudogene	MGI Symbol	RIKEN cDNA D130007C19 gene [Source:MGI Symbol;Acc:MGI:3045257]	2.24806	1.16868	0.050416	10.2353	0.0013778	0.020167
ENSMUSG00000040374	19302	Pex2	protein_coding	MGI Symbol	peroxisomal biogenesis factor 2 [Source:MGI Symbol;Acc:MGI:107486]	-1.7945	-0.84358	3.7908	10.2301	0.0013817	0.020207
ENSMUSG00000046844	270097	Vat1l	protein_coding	MGI Symbol	vesicle amine transport protein 1 homolog-like (T. californica) [Source:MGI Symbol;Acc:MGI:2142534]	1.77957	0.83153	1.60408	10.2266	0.0013843	0.020234
ENSMUSG00000021756	16195	Il6st	protein_coding	MGI Symbol	interleukin 6 signal transducer [Source:MGI Symbol;Acc:MGI:96560]	1.74052	0.79952	2.59782	10.2162	0.0013921	0.020315
ENSMUSG00000023967	68565	Mrps18a	protein_coding	MGI Symbol	mitochondrial ribosomal protein S18A [Source:MGI Symbol;Acc:MGI:1915815]	-1.73854	-0.79788	4.38719	10.2177	0.001391	0.020315
ENSMUSG00000086152	NA	Gm11454	lincRNA	MGI Symbol	predicted gene 11454 [Source:MGI Symbol;Acc:MGI:3650530]	4.02065	2.00743	-1.46595	10.2171	0.0013914	0.020315
ENSMUSG00000038949	226744	Cnst	protein_coding	MGI Symbol	consortin, connexin sorting protein [Source:MGI Symbol;Acc:MGI:2445141]	2.22473	1.15363	0.933797	10.2118	0.0013954	0.020353
ENSMUSG00000039831	214137	Arhgap29	protein_coding	MGI Symbol	Rho GTPase activating protein 29 [Source:MGI Symbol;Acc:MGI:2443818]	2.17077	1.11821	0.837776	10.205	0.0014006	0.020417
ENSMUSG00000048040	76976	Arxes2	protein_coding	MGI Symbol	adipocyte-related X-chromosome expressed sequence 2 [Source:MGI Symbol;Acc:MGI:1924226]	-1.92854	-0.94751	2.68698	10.1991	0.0014051	0.020471
ENSMUSG00000040105	74411	Ppapdc2	protein_coding	MGI Symbol	phosphatidic acid phosphatase type 2 domain containing 2 [Source:MGI Symbol;Acc:MGI:1921661]	3.4252	1.77619	-0.657045	10.1942	0.0014088	0.020511
ENSMUSG00000085913	NA	Gm15601	antisense	MGI Symbol	predicted gene 15601 [Source:MGI Symbol;Acc:MGI:3783048]	-6.95143	-2.79731	-2.19267	10.1935	0.0014094	0.020511
ENSMUSG00000030830	16408	Itgal	protein_coding	MGI Symbol	integrin alpha L [Source:MGI Symbol;Acc:MGI:96606]	-3.09179	-1.62844	-0.757978	10.1833	0.0014172	0.020614
ENSMUSG00000062867	23918	Impdh2	protein_coding	MGI Symbol	inosine 5'-phosphate dehydrogenase 2 [Source:MGI Symbol;Acc:MGI:109367]	-2.42629	-1.27875	0.769208	10.1802	0.0014196	0.020637
ENSMUSG00000097613	NA	Gm17597	lincRNA	MGI Symbol	predicted gene, 17597 [Source:MGI Symbol;Acc:MGI:4937231]	9.3361	3.22282	-1.95296	10.1767	0.0014223	0.020665
ENSMUSG00000004885	12904	Crabp2	protein_coding	MGI Symbol	cellular retinoic acid binding protein II [Source:MGI Symbol;Acc:MGI:88491]	-4.22347	-2.07843	-0.072844	10.1646	0.0014317	0.02079
ENSMUSG00000097828	NA	6430562O15Rik	lincRNA	MGI Symbol	RIKEN cDNA 6430562O15 gene [Source:MGI Symbol;Acc:MGI:2444982]	-2.24627	-1.16753	0.274366	10.1622	0.0014335	0.020805
ENSMUSG00000030127	26894	Cops7a	protein_coding	MGI Symbol	COP9 (constitutive photomorphogenic) homolog, subunit 7a (Arabidopsis thaliana) [Source:MGI Symbol;Acc:MGI:1349400]	-1.74482	-0.80308	3.95863	10.1584	0.0014365	0.020837
ENSMUSG00000053835	15042	H2-T24	protein_coding	MGI Symbol	histocompatibility 2, T region locus 24 [Source:MGI Symbol;Acc:MGI:95958]	-2.10449	-1.07347	1.04784	10.1571	0.0014375	0.020841
ENSMUSG00000019942	12534	Cdk1	protein_coding	MGI Symbol	cyclin-dependent kinase 1 [Source:MGI Symbol;Acc:MGI:88351]	-1.727	-0.78827	2.70325	10.1497	0.0014432	0.020913
ENSMUSG00000026126	19253	Ptpn18	protein_coding	MGI Symbol	protein tyrosine phosphatase, non-receptor type 18 [Source:MGI Symbol;Acc:MGI:108410]	3.75218	1.90773	-1.14906	10.1487	0.0014441	0.020914
ENSMUSG00000029136	71336	Rbks	protein_coding	MGI Symbol	ribokinase [Source:MGI Symbol;Acc:MGI:1918586]	-1.99576	-0.99694	1.07943	10.1397	0.0014511	0.021005
ENSMUSG00000090213	407243	Tmem189	protein_coding	MGI Symbol	transmembrane protein 189 [Source:MGI Symbol;Acc:MGI:2142624]	1.84205	0.88131	1.47694	10.1302	0.0014586	0.021101
ENSMUSG00000025151	94275	Maged1	protein_coding	MGI Symbol	melanoma antigen, family D, 1 [Source:MGI Symbol;Acc:MGI:1930187]	-1.91482	-0.93721	7.32162	10.123	0.0014643	0.021172
ENSMUSG00000028884	19891	Rpa2	protein_coding	MGI Symbol	replication protein A2 [Source:MGI Symbol;Acc:MGI:1339939]	-1.92498	-0.94484	3.18998	10.1209	0.001466	0.021178
ENSMUSG00000085523	NA	Gm15945	antisense	MGI Symbol	predicted gene 15945 [Source:MGI Symbol;Acc:MGI:3801876]	5.99326	2.58334	-2.67262	10.1205	0.0014663	0.021178
ENSMUSG00000055214	319455	Pld5	protein_coding	MGI Symbol	phospholipase D family, member 5 [Source:MGI Symbol;Acc:MGI:2442056]	-5.6278	-2.49257	-0.354116	10.1194	0.0014672	0.02118
ENSMUSG00000022629	16564	Kif21a	protein_coding	MGI Symbol	kinesin family member 21A [Source:MGI Symbol;Acc:MGI:109188]	1.63769	0.71166	4.28573	10.0996	0.001483	0.021396
ENSMUSG00000032002	76863	Dcun1d5	protein_coding	MGI Symbol	DCN1, defective in cullin neddylation 1, domain containing 5 (S. cerevisiae) [Source:MGI Symbol;Acc:MGI:1924113]	1.78927	0.83937	2.66811	10.0933	0.0014881	0.021458
ENSMUSG00000001948	20686	Spa17	protein_coding	MGI Symbol	sperm autoantigenic protein 17 [Source:MGI Symbol;Acc:MGI:1333778]	1.71035	0.77429	2.1163	10.0921	0.0014891	0.021461
ENSMUSG00000032285	58233	Dnaja4	protein_coding	MGI Symbol	DnaJ (Hsp40) homolog, subfamily A, member 4 [Source:MGI Symbol;Acc:MGI:1927638]	-2.90032	-1.53621	0.430145	10.0857	0.0014942	0.021523
ENSMUSG00000029095	231148	Ablim2	protein_coding	MGI Symbol	actin-binding LIM protein 2 [Source:MGI Symbol;Acc:MGI:2385758]	2.96931	1.57013	-0.800586	10.0811	0.001498	0.021555
ENSMUSG00000039747	269717	Orai2	protein_coding	MGI Symbol	ORAI calcium release-activated calcium modulator 2 [Source:MGI Symbol;Acc:MGI:2443195]	2.19826	1.13636	0.385269	10.0817	0.0014975	0.021555
ENSMUSG00000020133	66374	2310011J03Rik	protein_coding	MGI Symbol	RIKEN cDNA 2310011J03 gene [Source:MGI Symbol;Acc:MGI:1913624]	-1.79562	-0.84448	2.77778	10.069	0.0015078	0.021684
ENSMUSG00000030884	67003	Uqcrc2	protein_coding	MGI Symbol	ubiquinol cytochrome c reductase core protein 2 [Source:MGI Symbol;Acc:MGI:1914253]	-1.74205	-0.80079	6.67455	10.0619	0.0015137	0.021745
ENSMUSG00000034586	217310	Hid1	protein_coding	MGI Symbol	HID1 domain containing [Source:MGI Symbol;Acc:MGI:2445087]	1.97512	0.98194	0.673138	10.0625	0.0015132	0.021745
ENSMUSG00000039849	228866	Pcif1	protein_coding	MGI Symbol	PDX1 C-terminal inhibiting factor 1 [Source:MGI Symbol;Acc:MGI:2443858]	-1.50596	-0.59068	3.91071	10.0574	0.0015174	0.021787
ENSMUSG00000021131	13877	Erh	protein_coding	MGI Symbol	enhancer of rudimentary homolog (Drosophila) [Source:MGI Symbol;Acc:MGI:108089]	-2.60765	-1.38275	1.48578	10.0549	0.0015194	0.021792
ENSMUSG00000058239	22282	Usf2	protein_coding	MGI Symbol	upstream transcription factor 2 [Source:MGI Symbol;Acc:MGI:99961]	2.02954	1.02115	2.93795	10.0552	0.0015192	0.021792
ENSMUSG00000034341	22378	Wbp2	protein_coding	MGI Symbol	WW domain binding protein 2 [Source:MGI Symbol;Acc:MGI:104709]	-1.70814	-0.77243	6.24449	10.0361	0.001535	0.021992
ENSMUSG00000100303	NA	2600014E21Rik	antisense	MGI Symbol	RIKEN cDNA 2600014E21 gene [Source:MGI Symbol;Acc:MGI:1919384]	-4.14123	-2.05006	-0.94758	10.0366	0.0015346	0.021992
ENSMUSG00000021120	110417	Pigh	protein_coding	MGI Symbol	phosphatidylinositol glycan anchor biosynthesis, class H [Source:MGI Symbol;Acc:MGI:99463]	-2.10383	-1.07302	1.81862	10.0319	0.0015385	0.02203
ENSMUSG00000029034	71957	Cpsf3l	protein_coding	MGI Symbol	cleavage and polyadenylation specific factor 3-like [Source:MGI Symbol;Acc:MGI:1919207]	-1.97831	-0.98427	2.31222	10.0253	0.001544	0.022074
ENSMUSG00000033020	69833	Polr2f	protein_coding	MGI Symbol	polymerase (RNA) II (DNA directed) polypeptide F [Source:MGI Symbol;Acc:MGI:1349393]	1.515	0.59932	4.74664	10.0263	0.0015432	0.022074
ENSMUSG00000039745	53415	Htatip2	protein_coding	MGI Symbol	HIV-1 tat interactive protein 2, homolog (human) [Source:MGI Symbol;Acc:MGI:1859271]	2.06064	1.04309	-0.129764	10.0254	0.0015439	0.022074
ENSMUSG00000028426	19359	Rad23b	protein_coding	MGI Symbol	RAD23b homolog (S. cerevisiae) [Source:MGI Symbol;Acc:MGI:105128]	1.71955	0.78203	3.78548	10.0244	0.0015448	0.022074
ENSMUSG00000020639	382562	Pfn4	protein_coding	MGI Symbol	profilin family, member 4 [Source:MGI Symbol;Acc:MGI:1920121]	-5.22043	-2.38417	-1.84542	10.0171	0.001551	0.022149
ENSMUSG00000035232	236900	Pdk3	protein_coding	MGI Symbol	pyruvate dehydrogenase kinase, isoenzyme 3 [Source:MGI Symbol;Acc:MGI:2384308]	-1.87319	-0.9055	2.41978	10.0084	0.0015583	0.022242
ENSMUSG00000056069	223433	Fam105a	protein_coding	MGI Symbol	family with sequence similarity 105, member A [Source:MGI Symbol;Acc:MGI:2687281]	-2.38652	-1.25491	1.47318	10.0053	0.0015609	0.022268
ENSMUSG00000024900	12894	Cpt1a	protein_coding	MGI Symbol	carnitine palmitoyltransferase 1a, liver [Source:MGI Symbol;Acc:MGI:1098296]	-1.70384	-0.76879	4.82726	10.0008	0.0015647	0.02231
ENSMUSG00000099796	NA	Gm7893	processed_pseudogene	MGI Symbol	predicted gene 7893 [Source:MGI Symbol;Acc:MGI:3648015]	-3.83836	-1.94049	-0.019989	9.9937	0.0015707	0.022384
ENSMUSG00000004630	18545	Pcp2	protein_coding	MGI Symbol	Purkinje cell protein 2 (L7) [Source:MGI Symbol;Acc:MGI:97508]	-11.4578	-3.51826	-0.257709	9.9909	0.0015731	0.022406
ENSMUSG00000026365	12628	Cfh	protein_coding	MGI Symbol	complement component factor h [Source:MGI Symbol;Acc:MGI:88385]	2.36199	1.24	0.702432	9.9829	0.00158	0.022492
ENSMUSG00000042709	246782	Atpaf2	protein_coding	MGI Symbol	ATP synthase mitochondrial F1 complex assembly factor 2 [Source:MGI Symbol;Acc:MGI:2180561]	-2.23623	-1.16107	1.70487	9.9749	0.0015869	0.022578
ENSMUSG00000037062	54673	Sh3glb1	protein_coding	MGI Symbol	SH3-domain GRB2-like B1 (endophilin) [Source:MGI Symbol;Acc:MGI:1859730]	1.54864	0.631	5.46828	9.9721	0.0015893	0.0226
ENSMUSG00000087198	NA	Gm13097	antisense	MGI Symbol	predicted gene 13097 [Source:MGI Symbol;Acc:MGI:3701129]	15.6587	3.96889	-3.19157	9.9684	0.0015925	0.022633
ENSMUSG00000037531	74600	Mrpl47	protein_coding	MGI Symbol	mitochondrial ribosomal protein L47 [Source:MGI Symbol;Acc:MGI:1921850]	1.64611	0.71906	2.24498	9.9658	0.0015947	0.022654
ENSMUSG00000035158	17342	Mitf	protein_coding	MGI Symbol	microphthalmia-associated transcription factor [Source:MGI Symbol;Acc:MGI:104554]	-1.64021	-0.71388	2.71808	9.9633	0.0015969	0.022672
ENSMUSG00000019528	27357	Gyg	protein_coding	MGI Symbol	glycogenin [Source:MGI Symbol;Acc:MGI:1351614]	-1.82277	-0.86613	5.73053	9.9621	0.001598	0.022675
ENSMUSG00000022553	68877	Maf1	protein_coding	MGI Symbol	MAF1 homolog (S. cerevisiae) [Source:MGI Symbol;Acc:MGI:1916127]	-1.83064	-0.87235	4.86192	9.9494	0.0016091	0.022821
ENSMUSG00000015971	56249	Actr8	protein_coding	MGI Symbol	ARP8 actin-related protein 8 [Source:MGI Symbol;Acc:MGI:1860775]	-1.91616	-0.93822	3.60235	9.9337	0.0016228	0.023003
ENSMUSG00000032557	66663	Uba5	protein_coding	MGI Symbol	ubiquitin-like modifier activating enzyme 5 [Source:MGI Symbol;Acc:MGI:1913913]	1.53669	0.61983	3.92636	9.9317	0.0016246	0.023017
ENSMUSG00000028756	68943	Pink1	protein_coding	MGI Symbol	PTEN induced putative kinase 1 [Source:MGI Symbol;Acc:MGI:1916193]	1.69051	0.75746	3.35417	9.9276	0.0016282	0.023042
ENSMUSG00000035227	66624	Spcs2	protein_coding	MGI Symbol	signal peptidase complex subunit 2 homolog (S. cerevisiae) [Source:MGI Symbol;Acc:MGI:1913874]	-1.78454	-0.83555	4.90779	9.9281	0.0016277	0.023042
ENSMUSG00000002900	16777	Lamb1	protein_coding	MGI Symbol	laminin B1 [Source:MGI Symbol;Acc:MGI:96743]	1.7139	0.77728	4.28027	9.9251	0.0016304	0.023062
ENSMUSG00000053192	56772	Mllt11	protein_coding	MGI Symbol	myeloid/lymphoid or mixed-lineage leukemia (trithorax homolog, Drosophila); translocated to, 11 [Source:MGI Symbol;Acc:MGI:1929671]	-1.79514	-0.8441	4.89213	9.9187	0.0016361	0.023131
ENSMUSG00000032232	68178	Cgnl1	protein_coding	MGI Symbol	cingulin-like 1 [Source:MGI Symbol;Acc:MGI:1915428]	1.7303	0.79102	3.30009	9.9145	0.0016398	0.023171
ENSMUSG00000021610	218335	Clptm1l	protein_coding	MGI Symbol	CLPTM1-like [Source:MGI Symbol;Acc:MGI:2442892]	1.79449	0.84357	3.1417	9.9098	0.001644	0.023199
ENSMUSG00000032517	17433	Mobp	protein_coding	MGI Symbol	myelin-associated oligodendrocytic basic protein [Source:MGI Symbol;Acc:MGI:108511]	2.82504	1.49827	-0.634861	9.9111	0.0016429	0.023199
ENSMUSG00000053617	14218	Sh3pxd2a	protein_coding	MGI Symbol	SH3 and PX domains 2A [Source:MGI Symbol;Acc:MGI:1298393]	1.95686	0.96854	0.638992	9.9094	0.0016444	0.023199
ENSMUSG00000031565	14182	Fgfr1	protein_coding	MGI Symbol	fibroblast growth factor receptor 1 [Source:MGI Symbol;Acc:MGI:95522]	1.66925	0.7392	3.57203	9.9042	0.001649	0.023252
ENSMUSG00000021099	20476	Six6	protein_coding	MGI Symbol	sine oculis-related homeobox 6 [Source:MGI Symbol;Acc:MGI:1341840]	-2.69225	-1.42881	2.62689	9.892	0.00166	0.023392
ENSMUSG00000084925	NA	1810062O18Rik	antisense	MGI Symbol	RIKEN cDNA 1810062O18 gene [Source:MGI Symbol;Acc:MGI:1922852]	3.24494	1.69819	-1.67561	9.8912	0.0016607	0.023392
ENSMUSG00000000787	13205	Ddx3x	protein_coding	MGI Symbol	DEAD/H (Asp-Glu-Ala-Asp/His) box polypeptide 3, X-linked [Source:MGI Symbol;Acc:MGI:103064]	1.6178	0.69403	5.28374	9.8883	0.0016634	0.023404
ENSMUSG00000030641	74041	Ddias	protein_coding	MGI Symbol	DNA damage-induced apoptosis suppressor [Source:MGI Symbol;Acc:MGI:1921291]	2.25935	1.17591	-0.606461	9.8873	0.0016642	0.023404
ENSMUSG00000078875	NA	Gm14419	protein_coding	MGI Symbol	predicted gene 14419 [Source:MGI Symbol;Acc:MGI:3702410]	3.46835	1.79425	-1.50714	9.8874	0.0016642	0.023404
ENSMUSG00000007097	98660	Atp1a2	protein_coding	MGI Symbol	ATPase, Na+/K+ transporting, alpha 2 polypeptide [Source:MGI Symbol;Acc:MGI:88106]	-1.88464	-0.91429	1.78662	9.8838	0.0016674	0.023437
ENSMUSG00000030309	232560	Caprin2	protein_coding	MGI Symbol	caprin family member 2 [Source:MGI Symbol;Acc:MGI:2448541]	-1.59209	-0.67092	8.22766	9.8797	0.0016711	0.023476
ENSMUSG00000032135	84004	Mcam	protein_coding	MGI Symbol	melanoma cell adhesion molecule [Source:MGI Symbol;Acc:MGI:1933966]	2.38515	1.25408	1.44299	9.8659	0.0016837	0.023635
ENSMUSG00000036545	216725	Adamts2	protein_coding	MGI Symbol	a disintegrin-like and metallopeptidase (reprolysin type) with thrombospondin type 1 motif, 2 [Source:MGI Symbol;Acc:MGI:1347356]	4.36521	2.12605	-1.99383	9.863	0.0016864	0.023635
ENSMUSG00000041084	66357	Ostc	protein_coding	MGI Symbol	oligosaccharyltransferase complex subunit [Source:MGI Symbol;Acc:MGI:1913607]	-1.71956	-0.78204	4.92076	9.864	0.0016854	0.023635
ENSMUSG00000046490	320040	Rnf222	protein_coding	MGI Symbol	ring finger protein 222 [Source:MGI Symbol;Acc:MGI:2443227]	9.51445	3.25012	-2.85291	9.8653	0.0016842	0.023635
ENSMUSG00000053754	67772	Chd8	protein_coding	MGI Symbol	chromodomain helicase DNA binding protein 8 [Source:MGI Symbol;Acc:MGI:1915022]	1.70069	0.76612	3.11343	9.8625	0.0016868	0.023635
ENSMUSG00000005262	22230	Ufd1l	protein_coding	MGI Symbol	ubiquitin fusion degradation 1 like [Source:MGI Symbol;Acc:MGI:109353]	-1.76728	-0.82153	4.42533	9.8596	0.0016895	0.023647
ENSMUSG00000027706	69276	Sec62	protein_coding	MGI Symbol	SEC62 homolog (S. cerevisiae) [Source:MGI Symbol;Acc:MGI:1916526]	1.67545	0.74455	4.64712	9.8601	0.001689	0.023647
ENSMUSG00000034601	76967	2700049A03Rik	protein_coding	MGI Symbol	RIKEN cDNA 2700049A03 gene [Source:MGI Symbol;Acc:MGI:1924217]	-1.66983	-0.7397	2.55929	9.8565	0.0016924	0.023675
ENSMUSG00000040584	18671	Abcb1a	protein_coding	MGI Symbol	ATP-binding cassette, sub-family B (MDR/TAP), member 1A [Source:MGI Symbol;Acc:MGI:97570]	2.75259	1.46079	0.776776	9.8539	0.0016947	0.023696
ENSMUSG00000032418	17436	Me1	protein_coding	MGI Symbol	malic enzyme 1, NADP(+)-dependent, cytosolic [Source:MGI Symbol;Acc:MGI:97043]	1.80935	0.85547	2.69528	9.8516	0.0016969	0.023713
ENSMUSG00000095493	105518	A630023A22Rik	protein_coding	MGI Symbol	RIKEN cDNA A630023A22 gene [Source:MGI Symbol;Acc:MGI:2145657]	3.80707	1.92868	-2.46297	9.8489	0.0016993	0.023736
ENSMUSG00000027610	14854	Gss	protein_coding	MGI Symbol	glutathione synthetase [Source:MGI Symbol;Acc:MGI:95852]	-1.83332	-0.87446	7.71027	9.845	0.001703	0.023771
ENSMUSG00000072115	11727	Ang	protein_coding	MGI Symbol	angiogenin, ribonuclease, RNase A family, 5 [Source:MGI Symbol;Acc:MGI:88022]	6.77237	2.75966	-2.44777	9.8442	0.0017037	0.023771
ENSMUSG00000030208	13730	Emp1	protein_coding	MGI Symbol	epithelial membrane protein 1 [Source:MGI Symbol;Acc:MGI:107941]	3.17144	1.66514	1.20469	9.8431	0.0017047	0.023773
ENSMUSG00000055717	105439	Slain1	protein_coding	MGI Symbol	SLAIN motif family, member 1 [Source:MGI Symbol;Acc:MGI:2145578]	2.13427	1.09374	1.77832	9.8405	0.0017071	0.023794
ENSMUSG00000069272	319166	Hist1h2ae	protein_coding	MGI Symbol	histone cluster 1, H2ae [Source:MGI Symbol;Acc:MGI:2448290]	-2.62557	-1.39263	0.668944	9.8378	0.0017097	0.023818
ENSMUSG00000028436	68970	Dcaf12	protein_coding	MGI Symbol	DDB1 and CUL4 associated factor 12 [Source:MGI Symbol;Acc:MGI:1916220]	1.55295	0.63501	2.38755	9.8329	0.0017142	0.023868
ENSMUSG00000026520	69051	Pycr2	protein_coding	MGI Symbol	pyrroline-5-carboxylate reductase family, member 2 [Source:MGI Symbol;Acc:MGI:1277956]	-1.8491	-0.88682	3.16891	9.8311	0.0017158	0.023879
ENSMUSG00000021335	20504	Slc17a1	protein_coding	MGI Symbol	solute carrier family 17 (sodium phosphate), member 1 [Source:MGI Symbol;Acc:MGI:103209]	2.67032	1.41701	-1.21094	9.8276	0.0017192	0.023888
ENSMUSG00000028838	56219	Extl1	protein_coding	MGI Symbol	exostoses (multiple)-like 1 [Source:MGI Symbol;Acc:MGI:1888742]	8.09325	3.01672	-2.7772	9.8277	0.001719	0.023888
ENSMUSG00000075707	107585	Dio3	protein_coding	MGI Symbol	deiodinase, iodothyronine type III [Source:MGI Symbol;Acc:MGI:1306782]	-9.43721	-3.23836	-1.57817	9.828	0.0017187	0.023888
ENSMUSG00000020864	71452	Ankrd40	protein_coding	MGI Symbol	ankyrin repeat domain 40 [Source:MGI Symbol;Acc:MGI:1918702]	1.73299	0.79326	3.93929	9.8187	0.0017275	0.02399
ENSMUSG00000062818	22296	Vmn1r51	protein_coding	MGI Symbol	vomeronasal 1 receptor 51 [Source:MGI Symbol;Acc:MGI:1333759]	-24.7552	-4.62966	-3.06381	9.8161	0.0017299	0.024012
ENSMUSG00000029622	11867	Arpc1b	protein_coding	MGI Symbol	actin related protein 2/3 complex, subunit 1B [Source:MGI Symbol;Acc:MGI:1343142]	1.57121	0.65188	3.26593	9.8145	0.0017314	0.024021
ENSMUSG00000000555	16402	Itga5	protein_coding	MGI Symbol	integrin alpha 5 (fibronectin receptor alpha) [Source:MGI Symbol;Acc:MGI:96604]	2.01978	1.0142	0.425151	9.806	0.0017394	0.024118
ENSMUSG00000052369	380967	Tmem106c	protein_coding	MGI Symbol	transmembrane protein 106C [Source:MGI Symbol;Acc:MGI:1196384]	-1.92321	-0.94352	4.54751	9.8051	0.0017403	0.024118
ENSMUSG00000083943	NA	Gm11483	processed_pseudogene	MGI Symbol	predicted gene 11483 [Source:MGI Symbol;Acc:MGI:3652237]	16.4328	4.03851	-3.05132	9.8023	0.0017429	0.024143
ENSMUSG00000024327	14977	Slc39a7	protein_coding	MGI Symbol	solute carrier family 39 (zinc transporter), member 7 [Source:MGI Symbol;Acc:MGI:95909]	-4.13882	-2.04922	-0.429298	9.8012	0.001744	0.024145
ENSMUSG00000026650	104362	Meig1	protein_coding	MGI Symbol	meiosis expressed gene 1 [Source:MGI Symbol;Acc:MGI:1202878]	4.68633	2.22846	-2.25411	9.7923	0.0017525	0.024237
ENSMUSG00000031158	21855	Timm17b	protein_coding	MGI Symbol	translocase of inner mitochondrial membrane 17b [Source:MGI Symbol;Acc:MGI:1343176]	-1.67459	-0.74381	4.22396	9.7923	0.0017524	0.024237
ENSMUSG00000024597	20496	Slc12a2	protein_coding	MGI Symbol	solute carrier family 12, member 2 [Source:MGI Symbol;Acc:MGI:101924]	1.81013	0.85609	2.96734	9.7902	0.0017544	0.024252
ENSMUSG00000075304	64406	Sp5	protein_coding	MGI Symbol	trans-acting transcription factor 5 [Source:MGI Symbol;Acc:MGI:1927715]	17.0677	4.0932	-2.59534	9.7851	0.0017593	0.024307
ENSMUSG00000022528	15205	Hes1	protein_coding	MGI Symbol	hairy and enhancer of split 1 (Drosophila) [Source:MGI Symbol;Acc:MGI:104853]	2.76561	1.4676	3.33256	9.7736	0.0017703	0.024425
ENSMUSG00000031438	66889	Rnf128	protein_coding	MGI Symbol	ring finger protein 128 [Source:MGI Symbol;Acc:MGI:1914139]	2.80677	1.48891	-0.302326	9.7732	0.0017707	0.024425
ENSMUSG00000036352	98766	Ubac1	protein_coding	MGI Symbol	ubiquitin associated domain containing 1 [Source:MGI Symbol;Acc:MGI:1920995]	1.60599	0.68346	2.50158	9.7752	0.0017688	0.024425
ENSMUSG00000098198	NA	Gm9169	processed_pseudogene	MGI Symbol	predicted gene 9169 [Source:MGI Symbol;Acc:MGI:3648561]	-5.79488	-2.53478	-2.54912	9.7724	0.0017715	0.024425
ENSMUSG00000061540	18406	Orm2	protein_coding	MGI Symbol	orosomucoid 2 [Source:MGI Symbol;Acc:MGI:97444]	-10.3821	-3.37602	-2.42646	9.7706	0.0017732	0.024436
ENSMUSG00000021072	72736	Tmx1	protein_coding	MGI Symbol	thioredoxin-related transmembrane protein 1 [Source:MGI Symbol;Acc:MGI:1919986]	-2.63293	-1.39667	6.08704	9.7651	0.0017785	0.024493
ENSMUSG00000054764	17773	Mtnr1a	protein_coding	MGI Symbol	melatonin receptor 1A [Source:MGI Symbol;Acc:MGI:102967]	-2.35563	-1.23611	1.30167	9.7644	0.0017793	0.024493
ENSMUSG00000074802	237436	Gas2l3	protein_coding	MGI Symbol	growth arrest-specific 2 like 3 [Source:MGI Symbol;Acc:MGI:1918780]	-2.04057	-1.02897	0.65147	9.7608	0.0017828	0.024529
ENSMUSG00000024810	77125	Il33	protein_coding	MGI Symbol	interleukin 33 [Source:MGI Symbol;Acc:MGI:1924375]	-9.55165	-3.25575	0.958072	9.7504	0.0017928	0.024654
ENSMUSG00000045795	434204	Whamm	protein_coding	MGI Symbol	WAS protein homolog associated with actin, golgi membranes and microtubules [Source:MGI Symbol;Acc:MGI:2142282]	2.50089	1.32244	0.747083	9.7433	0.0017998	0.024738
ENSMUSG00000022551	66445	Cyc1	protein_coding	MGI Symbol	cytochrome c-1 [Source:MGI Symbol;Acc:MGI:1913695]	-1.75376	-0.81045	5.05126	9.741	0.001802	0.024752
ENSMUSG00000073639	19330	Rab18	protein_coding	MGI Symbol	RAB18, member RAS oncogene family [Source:MGI Symbol;Acc:MGI:102790]	-2.02941	-1.02106	4.84011	9.7403	0.0018027	0.024752
ENSMUSG00000038717	27425	Atp5l	protein_coding	MGI Symbol	ATP synthase, H+ transporting, mitochondrial F0 complex, subunit G [Source:MGI Symbol;Acc:MGI:1351597]	-2.43446	-1.2836	1.56541	9.7365	0.0018064	0.024778
ENSMUSG00000040167	67143	Ikzf5	protein_coding	MGI Symbol	IKAROS family zinc finger 5 [Source:MGI Symbol;Acc:MGI:1914393]	1.82147	0.8651	2.58385	9.7371	0.0018058	0.024778
ENSMUSG00000097989	NA	Gm4335	processed_pseudogene	MGI Symbol	predicted gene 4335 [Source:MGI Symbol;Acc:MGI:3782519]	-4.83739	-2.27423	-1.04805	9.7323	0.0018106	0.024823
ENSMUSG00000032024	71566	Clmp	protein_coding	MGI Symbol	CXADR-like membrane protein [Source:MGI Symbol;Acc:MGI:1918816]	-3.00855	-1.58907	0.518286	9.7301	0.0018127	0.024839
ENSMUSG00000019876	18768	Pkib	protein_coding	MGI Symbol	protein kinase inhibitor beta, cAMP dependent, testis specific [Source:MGI Symbol;Acc:MGI:101937]	-2.34539	-1.22983	1.15052	9.7177	0.001825	0.024995
ENSMUSG00000021481	26919	Zfp346	protein_coding	MGI Symbol	zinc finger protein 346 [Source:MGI Symbol;Acc:MGI:1349417]	1.73009	0.79085	1.03322	9.7138	0.0018289	0.025036
ENSMUSG00000001128	18636	Cfp	protein_coding	MGI Symbol	complement factor properdin [Source:MGI Symbol;Acc:MGI:97545]	2.17704	1.12237	0.169415	9.7109	0.0018318	0.025061
ENSMUSG00000005958	13845	Ephb3	protein_coding	MGI Symbol	Eph receptor B3 [Source:MGI Symbol;Acc:MGI:104770]	1.883	0.91303	0.811914	9.7052	0.0018375	0.025127
ENSMUSG00000018446	12261	C1qbp	protein_coding	MGI Symbol	complement component 1, q subcomponent binding protein [Source:MGI Symbol;Acc:MGI:1194505]	1.70257	0.76771	3.77286	9.7022	0.0018404	0.025137
ENSMUSG00000032246	75600	Calml4	protein_coding	MGI Symbol	calmodulin-like 4 [Source:MGI Symbol;Acc:MGI:1922850]	-3.02222	-1.59561	-0.514041	9.7027	0.00184	0.025137
ENSMUSG00000035239	50877	Neu3	protein_coding	MGI Symbol	neuraminidase 3 [Source:MGI Symbol;Acc:MGI:1355305]	2.79146	1.48102	-1.1343	9.7016	0.001841	0.025137
ENSMUSG00000066705	59095	Fxyd6	protein_coding	MGI Symbol	FXYD domain-containing ion transport regulator 6 [Source:MGI Symbol;Acc:MGI:1890226]	-2.43498	-1.28391	1.4916	9.6994	0.0018433	0.025155
ENSMUSG00000021039	66354	Snw1	protein_coding	MGI Symbol	SNW domain containing 1 [Source:MGI Symbol;Acc:MGI:1913604]	-2.0175	-1.01257	4.52882	9.6961	0.0018466	0.025187
ENSMUSG00000031367	108012	Ap1s2	protein_coding	MGI Symbol	adaptor-related protein complex 1, sigma 2 subunit [Source:MGI Symbol;Acc:MGI:1889383]	1.52615	0.6099	3.57042	9.6913	0.0018515	0.02524
ENSMUSG00000045730	11555	Adrb2	protein_coding	MGI Symbol	adrenergic receptor, beta 2 [Source:MGI Symbol;Acc:MGI:87938]	5.40667	2.43474	-1.40169	9.6902	0.0018526	0.025243
ENSMUSG00000053461	78772	Hhipl2	protein_coding	MGI Symbol	hedgehog interacting protein-like 2 [Source:MGI Symbol;Acc:MGI:1926022]	7.9378	2.98874	-2.499	9.6873	0.0018555	0.02527
ENSMUSG00000022433	27373	Csnk1e	protein_coding	MGI Symbol	casein kinase 1, epsilon [Source:MGI Symbol;Acc:MGI:1351660]	1.63973	0.71346	3.18651	9.6763	0.0018666	0.025408
ENSMUSG00000022983	224432	Scaf4	protein_coding	MGI Symbol	SR-related CTD-associated factor 4 [Source:MGI Symbol;Acc:MGI:2146350]	1.96975	0.97801	2.18229	9.6644	0.0018787	0.02556
ENSMUSG00000025785	66446	Exosc7	protein_coding	MGI Symbol	exosome component 7 [Source:MGI Symbol;Acc:MGI:1913696]	-1.81472	-0.85975	3.44713	9.6625	0.0018807	0.02556
ENSMUSG00000070814	321008	6330408A02Rik	protein_coding	MGI Symbol	RIKEN cDNA 6330408A02 gene [Source:MGI Symbol;Acc:MGI:2447816]	1.89411	0.92152	0.997157	9.6629	0.0018803	0.02556
ENSMUSG00000071650	14376	Ganab	protein_coding	MGI Symbol	alpha glucosidase 2 alpha neutral subunit [Source:MGI Symbol;Acc:MGI:1097667]	1.64765	0.72041	3.17191	9.6616	0.0018816	0.02556
ENSMUSG00000015247	66536	Nipsnap3b	protein_coding	MGI Symbol	nipsnap homolog 3B (C. elegans) [Source:MGI Symbol;Acc:MGI:1913786]	-1.82361	-0.8668	2.80416	9.6506	0.0018929	0.025701
ENSMUSG00000049526	73893	Tmem202	protein_coding	MGI Symbol	transmembrane protein 202 [Source:MGI Symbol;Acc:MGI:1921143]	10.3684	3.37412	-2.34767	9.6482	0.0018954	0.025722
ENSMUSG00000086575	NA	Gm14104	antisense	MGI Symbol	predicted gene 14104 [Source:MGI Symbol;Acc:MGI:3651500]	13.8658	3.79346	-3.24153	9.6471	0.0018965	0.025723
ENSMUSG00000019302	11975	Atp6v0a1	protein_coding	MGI Symbol	ATPase, H+ transporting, lysosomal V0 subunit A1 [Source:MGI Symbol;Acc:MGI:103286]	1.84083	0.88036	2.59601	9.6436	0.0019001	0.025733
ENSMUSG00000063632	20666	Sox11	protein_coding	MGI Symbol	SRY (sex determining region Y)-box 11 [Source:MGI Symbol;Acc:MGI:98359]	-2.36428	-1.2414	3.12225	9.6437	0.0019	0.025733
ENSMUSG00000097258	NA	Gm26767	lincRNA	MGI Symbol	predicted gene, 26767 [Source:MGI Symbol;Acc:MGI:5477261]	2.42155	1.27593	0.210218	9.6436	0.0019001	0.025733
ENSMUSG00000050505	219257	Pcdh20	protein_coding	MGI Symbol	protocadherin 20 [Source:MGI Symbol;Acc:MGI:2443376]	-4.10317	-2.03674	-1.99393	9.6403	0.0019036	0.025767
ENSMUSG00000099812	NA	Gm28515	lincRNA	MGI Symbol	predicted gene 28515 [Source:MGI Symbol;Acc:MGI:5579221]	-20.5438	-4.36063	-2.61511	9.6363	0.0019077	0.025809
ENSMUSG00000004626	20911	Stxbp2	protein_coding	MGI Symbol	syntaxin binding protein 2 [Source:MGI Symbol;Acc:MGI:107370]	-2.04755	-1.0339	1.88923	9.6347	0.0019093	0.025818
ENSMUSG00000016253	57314	Nelfcd	protein_coding	MGI Symbol	negative elongation factor complex member C/D, Th1l [Source:MGI Symbol;Acc:MGI:1926424]	-1.69955	-0.76515	3.47741	9.63	0.0019142	0.025834
ENSMUSG00000038000	497652	Acd	protein_coding	MGI Symbol	adrenocortical dysplasia [Source:MGI Symbol;Acc:MGI:87873]	-1.86873	-0.90206	2.88011	9.63	0.0019142	0.025834
ENSMUSG00000045930	66864	Clec14a	protein_coding	MGI Symbol	C-type lectin domain family 14, member a [Source:MGI Symbol;Acc:MGI:1914114]	2.21183	1.14524	0.430445	9.6299	0.0019143	0.025834
ENSMUSG00000073491	623121	Pydc4	protein_coding	MGI Symbol	pyrin domain containing 4 [Source:MGI Symbol;Acc:MGI:3695276]	17.981	4.1684	-2.85874	9.6305	0.0019138	0.025834
ENSMUSG00000023883	72057	Phf10	protein_coding	MGI Symbol	PHD finger protein 10 [Source:MGI Symbol;Acc:MGI:1919307]	1.73877	0.79807	2.81627	9.6277	0.0019166	0.025851
ENSMUSG00000028696	16351	Ipp	protein_coding	MGI Symbol	IAP promoted placental gene [Source:MGI Symbol;Acc:MGI:96581]	-2.14963	-1.10409	2.15027	9.6261	0.0019183	0.025861
ENSMUSG00000042594	16923	Sh2b3	protein_coding	MGI Symbol	SH2B adaptor protein 3 [Source:MGI Symbol;Acc:MGI:893598]	2.0059	1.00425	0.827251	9.6238	0.0019207	0.02588
ENSMUSG00000003037	17274	Rab8a	protein_coding	MGI Symbol	RAB8A, member RAS oncogene family [Source:MGI Symbol;Acc:MGI:96960]	-1.69644	-0.76251	3.87672	9.6221	0.0019225	0.025891
ENSMUSG00000034194	71843	R3hcc1	protein_coding	MGI Symbol	R3H domain and coiled-coil containing 1 [Source:MGI Symbol;Acc:MGI:1919093]	-1.87759	-0.90888	2.47816	9.6208	0.0019239	0.025897
ENSMUSG00000041130	213753	Zfp598	protein_coding	MGI Symbol	zinc finger protein 598 [Source:MGI Symbol;Acc:MGI:2670965]	2.0025	1.0018	1.3087	9.6113	0.0019338	0.026018
[truncated: 543 more rows]

## Sheet: Column_Legend
Column Header	Column Definition
Feature_ID	Ensembl Gene ID
entrezgene	Entrezgene ID
external_gene_name	gene symbol
gene_biotype	biotype of the feature
external_gene_source	Source of the external gene name and original annotation
description	feature ontology
linearFC	linear fold-change converted from log 2 fold-change reported by EdgeR
logFC	log2-fold-change as reported by EdgeR
logCPM	average log2 counts-per-million expression for the feature over all samples within the statistical model (mean expression of all samples across all conditions)
LR	Likelihood ratio
Pvalue	p-value for statistical significance
FDR	Benjamini-Hochberg adjusted p-value
