# Supplementary material for: Probing the changes in gene expression due to α-crystallin mutations in mouse models of hereditary human cataract
Source: PLoS One. 2018 Jan 16;13(1):e0190817. doi: 10.1371/journal.pone.0190817 (PMC5770019; doi:10.1371/journal.pone.0190817)
Supplement: S5 Table — (XLSX) [file pone.0190817.s012.xlsx]

## Sheet: TABLE S4 cryaa-R49C Homo_vs_WT
Feature_ID	entrezgene	external_gene_name	gene_biotype	external_gene_source	description	linearFC	logFC	logCPM	LR	PValue	FDR
ENSMUSG00000094344	NA	Gm11942	processed_pseudogene	MGI Symbol	predicted gene 11942 [Source:MGI Symbol;Acc:MGI:3650608]	168.359	7.3954	3.22359	75.282	4.0803e-18	1.0903e-13
ENSMUSG00000059040	433182	Eno1b	protein_coding	MGI Symbol	enolase 1B, retrotransposed [Source:MGI Symbol;Acc:MGI:3648653]	9.01233	3.1719	1.04156	56.302	6.2157e-14	8.3042e-10
ENSMUSG00000059040	13806	Eno1b	protein_coding	MGI Symbol	enolase 1B, retrotransposed [Source:MGI Symbol;Acc:MGI:3648653]	9.01233	3.1719	1.04156	56.302	6.2157e-14	8.3042e-10
ENSMUSG00000032066	170752	Bco2	protein_coding	MGI Symbol	beta-carotene oxygenase 2 [Source:MGI Symbol;Acc:MGI:2177469]	-8.83604	-3.1434	1.28727	49.113	2.4158e-12	2.1517e-08
ENSMUSG00000015656	15481	Hspa8	protein_coding	MGI Symbol	heat shock protein 8 [Source:MGI Symbol;Acc:MGI:105384]	-3.39544	-1.7636	6.82541	38.56	5.3087e-10	3.5462e-06
ENSMUSG00000000394	14526	Gcg	protein_coding	MGI Symbol	glucagon [Source:MGI Symbol;Acc:MGI:95674]	-2.97956	-1.5751	5.38726	33.636	6.6437e-09	3.1662e-05
ENSMUSG00000030108	14412	Slc6a13	protein_coding	MGI Symbol	solute carrier family 6 (neurotransmitter transporter, GABA), member 13 [Source:MGI Symbol;Acc:MGI:95629]	5.72549	2.5174	1.24788	33.505	7.1098e-09	3.1662e-05
ENSMUSG00000039217	16173	Il18	protein_coding	MGI Symbol	interleukin 18 [Source:MGI Symbol;Acc:MGI:107936]	-3.04407	-1.606	2.37392	30.595	3.1793e-08	0.00012136
ENSMUSG00000073643	69368	Wdfy1	protein_coding	MGI Symbol	WD repeat and FYVE domain containing 1 [Source:MGI Symbol;Acc:MGI:1916618]	4.12673	2.045	1.38028	28.427	9.7314e-08	0.00032503
ENSMUSG00000021804	57811	Rgr	protein_coding	MGI Symbol	retinal G protein coupled receptor [Source:MGI Symbol;Acc:MGI:1929473]	7.80663	2.9647	0.859496	26.07	3.2923e-07	0.00097745
ENSMUSG00000042115	213417	Klhdc8a	protein_coding	MGI Symbol	kelch domain containing 8A [Source:MGI Symbol;Acc:MGI:2442630]	37.6924	5.2362	0.118163	25.348	4.7858e-07	0.0011625
ENSMUSG00000060594	244864	Layn	protein_coding	MGI Symbol	layilin [Source:MGI Symbol;Acc:MGI:2685357]	3.50642	1.81	1.5729	25.448	4.5444e-07	0.0011625
ENSMUSG00000025927	21419	Tfap2b	protein_coding	MGI Symbol	transcription factor AP-2 beta [Source:MGI Symbol;Acc:MGI:104672]	31.9579	4.9981	2.88273	24.413	7.7754e-07	0.001484
ENSMUSG00000031523	50768	Dlc1	protein_coding	MGI Symbol	deleted in liver cancer 1 [Source:MGI Symbol;Acc:MGI:1354949]	36.817	5.2023	1.15178	24.669	6.8081e-07	0.001484
ENSMUSG00000085794	NA	Vax2os	antisense	MGI Symbol	ventral anterior homeobox 2, opposite strand [Source:MGI Symbol;Acc:MGI:3583301]	47.968	5.584	-0.818826	24.502	7.4251e-07	0.001484
ENSMUSG00000007097	98660	Atp1a2	protein_coding	MGI Symbol	ATPase, Na+/K+ transporting, alpha 2 polypeptide [Source:MGI Symbol;Acc:MGI:88106]	3.37152	1.7534	1.78662	23.776	1.0824e-06	0.0019207
ENSMUSG00000024065	57440	Ehd3	protein_coding	MGI Symbol	EH-domain containing 3 [Source:MGI Symbol;Acc:MGI:1928900]	7.44773	2.8968	0.534155	23.659	1.1501e-06	0.0019207
ENSMUSG00000021099	20476	Six6	protein_coding	MGI Symbol	sine oculis-related homeobox 6 [Source:MGI Symbol;Acc:MGI:1341840]	8.3652	3.0644	2.62689	23.516	1.2386e-06	0.0019467
ENSMUSG00000049932	15270	H2afx	protein_coding	MGI Symbol	H2A histone family, member X [Source:MGI Symbol;Acc:MGI:102688]	2.89447	1.5333	3.23261	22.931	1.679e-06	0.0024924
ENSMUSG00000048540	18072	Nhlh2	protein_coding	MGI Symbol	nescient helix loop helix 2 [Source:MGI Symbol;Acc:MGI:97324]	134.289	7.0692	-0.08183	22.152	2.5193e-06	0.0034101
ENSMUSG00000078183	NA	Gm15610	processed_pseudogene	MGI Symbol	predicted gene 15610 [Source:MGI Symbol;Acc:MGI:3783056]	228.603	7.8367	-1.21047	22.033	2.6801e-06	0.0034101
ENSMUSG00000087143	NA	A830082K12Rik	antisense	MGI Symbol	RIKEN cDNA A830082K12 gene [Source:MGI Symbol;Acc:MGI:2443527]	2.46383	1.3009	2.47006	22.099	2.5889e-06	0.0034101
ENSMUSG00000022658	56370	Tagln3	protein_coding	MGI Symbol	transgelin 3 [Source:MGI Symbol;Acc:MGI:1926784]	13.7924	3.7858	2.54132	21.463	3.6066e-06	0.0038548
ENSMUSG00000029563	114142	Foxp2	protein_coding	MGI Symbol	forkhead box P2 [Source:MGI Symbol;Acc:MGI:2148705]	91.1582	6.5103	0.529556	21.476	3.5822e-06	0.0038548
ENSMUSG00000034488	13612	Edil3	protein_coding	MGI Symbol	EGF-like repeats and discoidin I-like domains 3 [Source:MGI Symbol;Acc:MGI:1329025]	13.6734	3.7733	-0.314815	21.584	3.3873e-06	0.0038548
ENSMUSG00000048015	11923	Neurod4	protein_coding	MGI Symbol	neurogenic differentiation 4 [Source:MGI Symbol;Acc:MGI:108055]	45.3396	5.5027	2.39831	21.694	3.1981e-06	0.0038548
ENSMUSG00000033685	22228	Ucp2	protein_coding	MGI Symbol	uncoupling protein 2 (mitochondrial, proton carrier) [Source:MGI Symbol;Acc:MGI:109354]	3.40487	1.7676	2.12494	21.316	3.8955e-06	0.0040034
ENSMUSG00000002341	13004	Ncan	protein_coding	MGI Symbol	neurocan [Source:MGI Symbol;Acc:MGI:104694]	102.055	6.6732	0.011695	20.839	4.9946e-06	0.0044499
ENSMUSG00000018865	29859	Sult4a1	protein_coding	MGI Symbol	sulfotransferase family 4A, member 1 [Source:MGI Symbol;Acc:MGI:1888971]	45.9725	5.5227	-0.809955	20.906	4.8242e-06	0.0044499
ENSMUSG00000061808	22139	Ttr	protein_coding	MGI Symbol	transthyretin [Source:MGI Symbol;Acc:MGI:98865]	3.79684	1.9248	2.45926	20.839	4.9962e-06	0.0044499
ENSMUSG00000099696	NA	2900052N01Rik	lincRNA	MGI Symbol	RIKEN cDNA 2900052N01 gene [Source:MGI Symbol;Acc:MGI:1920290]	16.3679	4.0328	-0.691382	21.027	4.5283e-06	0.0044499
ENSMUSG00000035594	110835	Chrna5	protein_coding	MGI Symbol	cholinergic receptor, nicotinic, alpha polypeptide 5 [Source:MGI Symbol;Acc:MGI:87889]	-14.6152	-3.8694	-1.0803	20.681	5.4254e-06	0.0045393
ENSMUSG00000042453	19699	Reln	protein_coding	MGI Symbol	reelin [Source:MGI Symbol;Acc:MGI:103022]	8.47022	3.0824	2.65847	20.643	5.5332e-06	0.0045393
ENSMUSG00000048216	64450	Gpr85	protein_coding	MGI Symbol	G protein-coupled receptor 85 [Source:MGI Symbol;Acc:MGI:1927851]	14.8532	3.8927	0.085806	20.618	5.6062e-06	0.0045393
ENSMUSG00000005360	20512	Slc1a3	protein_coding	MGI Symbol	solute carrier family 1 (glial high affinity glutamate transporter), member 3 [Source:MGI Symbol;Acc:MGI:99917]	10.2603	3.359	2.59185	20.416	6.2292e-06	0.0048884
ENSMUSG00000040751	56743	Lat2	protein_coding	MGI Symbol	linker for activation of T cells family, member 2 [Source:MGI Symbol;Acc:MGI:1926479]	-67.7477	-6.0821	-1.47334	20.364	6.4032e-06	0.0048884
ENSMUSG00000039194	19771	Rlbp1	protein_coding	MGI Symbol	retinaldehyde binding protein 1 [Source:MGI Symbol;Acc:MGI:97930]	10.336	3.3696	2.86698	20.279	6.6943e-06	0.0049686
ENSMUSG00000083116	NA	Gm13410	processed_pseudogene	MGI Symbol	predicted gene 13410 [Source:MGI Symbol;Acc:MGI:3650681]	92.4307	6.5303	-2.44602	20.158	7.1308e-06	0.0051496
ENSMUSG00000061762	21333	Tac1	protein_coding	MGI Symbol	tachykinin 1 [Source:MGI Symbol;Acc:MGI:98474]	23.911	4.5796	1.37194	19.951	7.9449e-06	0.0055865
ENSMUSG00000026787	14417	Gad2	protein_coding	MGI Symbol	glutamic acid decarboxylase 2 [Source:MGI Symbol;Acc:MGI:95634]	28.2035	4.8178	0.82016	19.311	1.1109e-05	0.0073839
ENSMUSG00000044349	319317	Snhg11	protein_coding	MGI Symbol	small nucleolar RNA host gene 11 [Source:MGI Symbol;Acc:MGI:2441845]	10.6111	3.4075	1.9914	19.273	1.133e-05	0.0073839
ENSMUSG00000052560	66871	Cpne8	protein_coding	MGI Symbol	copine VIII [Source:MGI Symbol;Acc:MGI:1914121]	8.04895	3.0088	1.35574	19.311	1.1108e-05	0.0073839
ENSMUSG00000001435	12822	Col18a1	protein_coding	MGI Symbol	collagen, type XVIII, alpha 1 [Source:MGI Symbol;Acc:MGI:88451]	2.59224	1.3742	3.8602	19.142	1.2132e-05	0.007718
ENSMUSG00000053825	327814	Ppfia2	protein_coding	MGI Symbol	protein tyrosine phosphatase, receptor type, f polypeptide (PTPRF), interacting protein (liprin), alpha 2 [Source:MGI Symbol;Acc:MGI:2443834]	12.4649	3.6398	1.20601	19.013	1.2981e-05	0.0080664
ENSMUSG00000021647	27220	Cartpt	protein_coding	MGI Symbol	CART prepropeptide [Source:MGI Symbol;Acc:MGI:1351330]	55.9901	5.8071	-0.304472	18.273	1.9137e-05	0.011621
ENSMUSG00000022311	239420	Csmd3	protein_coding	MGI Symbol	CUB and Sushi multiple domains 3 [Source:MGI Symbol;Acc:MGI:2386403]	32.3928	5.0176	0.123874	17.964	2.2513e-05	0.013368
ENSMUSG00000022129	13190	Dct	protein_coding	MGI Symbol	dopachrome tautomerase [Source:MGI Symbol;Acc:MGI:102563]	3.27796	1.7128	2.0257	17.802	2.4507e-05	0.014235
ENSMUSG00000032311	83961	Nrg4	protein_coding	MGI Symbol	neuregulin 4 [Source:MGI Symbol;Acc:MGI:1933833]	-2.99509	-1.5826	-0.1304	17.748	2.5224e-05	0.01434
ENSMUSG00000041578	12951	Crx	protein_coding	MGI Symbol	cone-rod homeobox [Source:MGI Symbol;Acc:MGI:1194883]	14.2047	3.8283	3.21583	17.648	2.6578e-05	0.014795
ENSMUSG00000020473	11568	Aebp1	protein_coding	MGI Symbol	AE binding protein 1 [Source:MGI Symbol;Acc:MGI:1197012]	-2.32447	-1.2169	3.17847	17.128	3.495e-05	0.018785
ENSMUSG00000048349	18996	Pou4f1	protein_coding	MGI Symbol	POU domain, class 4, transcription factor 1 [Source:MGI Symbol;Acc:MGI:102525]	5.81186	2.539	0.631133	17.117	3.5151e-05	0.018785
ENSMUSG00000057777	23937	Mab21l2	protein_coding	MGI Symbol	mab-21-like 2 (C. elegans) [Source:MGI Symbol;Acc:MGI:1346022]	5.83487	2.5447	2.5514	17.05	3.6415e-05	0.019079
ENSMUSG00000000197	338370	Nalcn	protein_coding	MGI Symbol	sodium leak channel, non-selective [Source:MGI Symbol;Acc:MGI:2444306]	18.3397	4.1969	-1.35422	16.915	3.9092e-05	0.020087
ENSMUSG00000041112	140580	Elmo1	protein_coding	MGI Symbol	engulfment and cell motility 1 [Source:MGI Symbol;Acc:MGI:2153044]	5.95912	2.5751	0.611475	16.774	4.2105e-05	0.021227
ENSMUSG00000003279	224997	Dlgap1	protein_coding	MGI Symbol	discs, large (Drosophila) homolog-associated protein 1 [Source:MGI Symbol;Acc:MGI:1346065]	7.17759	2.8435	0.761386	16.477	4.9236e-05	0.021693
ENSMUSG00000019312	14786	Grb7	protein_coding	MGI Symbol	growth factor receptor bound protein 7 [Source:MGI Symbol;Acc:MGI:102683]	73.3945	6.1976	-2.09999	16.466	4.9523e-05	0.021693
ENSMUSG00000022831	15163	Hcls1	protein_coding	MGI Symbol	hematopoietic cell specific Lyn substrate 1 [Source:MGI Symbol;Acc:MGI:104568]	70.3315	6.1361	-1.60833	16.541	4.7613e-05	0.021693
ENSMUSG00000029054	14403	Gabrd	protein_coding	MGI Symbol	gamma-aminobutyric acid (GABA) A receptor, subunit delta [Source:MGI Symbol;Acc:MGI:95622]	86.4384	6.4336	-2.01356	16.502	4.859e-05	0.021693
ENSMUSG00000029672	27999	Fam3c	protein_coding	MGI Symbol	family with sequence similarity 3, member C [Source:MGI Symbol;Acc:MGI:107892]	5.07779	2.3442	1.17544	16.669	4.4511e-05	0.021693
ENSMUSG00000036905	12260	C1qb	protein_coding	MGI Symbol	complement component 1, q subcomponent, beta polypeptide [Source:MGI Symbol;Acc:MGI:88224]	6.02015	2.5898	1.41152	16.551	4.7366e-05	0.021693
ENSMUSG00000066189	54376	Cacng3	protein_coding	MGI Symbol	calcium channel, voltage-dependent, gamma subunit 3 [Source:MGI Symbol;Acc:MGI:1859165]	38.0625	5.2503	0.18623	16.656	4.4798e-05	0.021693
ENSMUSG00000070426	75212	Rnf121	protein_coding	MGI Symbol	ring finger protein 121 [Source:MGI Symbol;Acc:MGI:1922462]	2.12299	1.0861	2.73167	16.524	4.8032e-05	0.021693
ENSMUSG00000028222	12307	Calb1	protein_coding	MGI Symbol	calbindin 1 [Source:MGI Symbol;Acc:MGI:88248]	22.5851	4.4973	0.068898	16.357	5.2466e-05	0.022611
ENSMUSG00000032011	21838	Thy1	protein_coding	MGI Symbol	thymus cell antigen 1, theta [Source:MGI Symbol;Acc:MGI:98747]	32.8768	5.039	-0.827544	16.131	5.9116e-05	0.022892
ENSMUSG00000032579	69536	Hemk1	protein_coding	MGI Symbol	HemK methyltransferase family member 1 [Source:MGI Symbol;Acc:MGI:1916786]	3.51811	1.8148	0.617576	16.244	5.569e-05	0.022892
ENSMUSG00000035285	269854	Nat14	protein_coding	MGI Symbol	N-acetyltransferase 14 [Source:MGI Symbol;Acc:MGI:3039561]	2.96864	1.5698	0.55446	16.139	5.8861e-05	0.022892
ENSMUSG00000050640	231503	Tmem150c	protein_coding	MGI Symbol	transmembrane protein 150C [Source:MGI Symbol;Acc:MGI:3041258]	12.2984	3.6204	0.812112	16.165	5.8064e-05	0.022892
ENSMUSG00000056296	72003	Synpr	protein_coding	MGI Symbol	synaptoporin [Source:MGI Symbol;Acc:MGI:1919253]	7.84732	2.9722	2.23404	16.181	5.7567e-05	0.022892
ENSMUSG00000056999	15925	Ide	protein_coding	MGI Symbol	insulin degrading enzyme [Source:MGI Symbol;Acc:MGI:96412]	2.06823	1.0484	5.43914	16.203	5.6899e-05	0.022892
ENSMUSG00000058831	12057	Opn1sw	protein_coding	MGI Symbol	opsin 1 (cone pigments), short-wave-sensitive (color blindness, tritan) [Source:MGI Symbol;Acc:MGI:99438]	25.5579	4.6757	2.62575	16.217	5.6488e-05	0.022892
ENSMUSG00000031292	382253	Cdkl5	protein_coding	MGI Symbol	cyclin-dependent kinase-like 5 [Source:MGI Symbol;Acc:MGI:1278336]	21.6066	4.4334	-1.75816	16.064	6.1244e-05	0.023378
ENSMUSG00000010492	NA	Uckl1os	antisense	MGI Symbol	uridine-cytidine kinase 1-like 1, opposite strand [Source:MGI Symbol;Acc:MGI:3801877]	15.4047	3.9453	-1.12238	15.963	6.4578e-05	0.024303
ENSMUSG00000021719	52882	Rgs7bp	protein_coding	MGI Symbol	regulator of G-protein signalling 7 binding protein [Source:MGI Symbol;Acc:MGI:106334]	8.29706	3.0526	-0.278103	15.872	6.7786e-05	0.025156
ENSMUSG00000000392	14089	Fap	protein_coding	MGI Symbol	fibroblast activation protein [Source:MGI Symbol;Acc:MGI:109608]	70.2487	6.1344	-2.34352	15.842	6.8871e-05	0.025209
ENSMUSG00000041046	56089	Ramp3	protein_coding	MGI Symbol	receptor (calcitonin) activity modifying protein 3 [Source:MGI Symbol;Acc:MGI:1860292]	18.9667	4.2454	-0.992589	15.749	7.2337e-05	0.026119
ENSMUSG00000036469	72925	2017-03-01	protein_coding	MGI Symbol	membrane-associated ring finger (C3HC4) 1 [Source:MGI Symbol;Acc:MGI:1920175]	13.0159	3.7022	0.552768	15.689	7.4663e-05	0.0266
ENSMUSG00000079157	270028	Fam155a	protein_coding	MGI Symbol	family with sequence similarity 155, member A [Source:MGI Symbol;Acc:MGI:2142765]	27.326	4.7722	-1.2316	15.618	7.7527e-05	0.027257
ENSMUSG00000098171	NA	Gm9621	processed_pseudogene	MGI Symbol	predicted gene 9621 [Source:MGI Symbol;Acc:MGI:3780029]	68.3799	6.0955	-2.24861	15.265	9.3411e-05	0.032415
ENSMUSG00000034891	104069	Sncb	protein_coding	MGI Symbol	synuclein, beta [Source:MGI Symbol;Acc:MGI:1889011]	11.5147	3.5254	0.604652	15.187	9.737e-05	0.033278
ENSMUSG00000071658	14704	Gng3	protein_coding	MGI Symbol	guanine nucleotide binding protein (G protein), gamma 3 [Source:MGI Symbol;Acc:MGI:102704]	8.82013	3.1408	2.04623	15.167	9.839e-05	0.033278
ENSMUSG00000002985	11816	Apoe	protein_coding	MGI Symbol	apolipoprotein E [Source:MGI Symbol;Acc:MGI:88057]	3.58134	1.8405	5.70925	15.139	9.9862e-05	0.033354
ENSMUSG00000051860	75953	Samd7	protein_coding	MGI Symbol	sterile alpha motif domain containing 7 [Source:MGI Symbol;Acc:MGI:1923203]	15.6642	3.9694	-0.244474	15.019	0.00010643	0.035109
ENSMUSG00000026609	22283	Ush2a	protein_coding	MGI Symbol	Usher syndrome 2A (autosomal recessive, mild) [Source:MGI Symbol;Acc:MGI:1341292]	7.31978	2.8718	0.689285	14.871	0.00011512	0.036619
ENSMUSG00000034452	214111	Slc24a1	protein_coding	MGI Symbol	solute carrier family 24 (sodium/potassium/calcium exchanger), member 1 [Source:MGI Symbol;Acc:MGI:2384871]	5.1551	2.366	1.4689	14.907	0.00011292	0.036619
ENSMUSG00000041329	11932	Atp1b2	protein_coding	MGI Symbol	ATPase, Na+/K+ transporting, beta 2 polypeptide [Source:MGI Symbol;Acc:MGI:88109]	7.56112	2.9186	2.8241	14.876	0.00011479	0.036619
ENSMUSG00000024621	12978	Csf1r	protein_coding	MGI Symbol	colony stimulating factor 1 receptor [Source:MGI Symbol;Acc:MGI:1339758]	18.5378	4.2124	0.708458	14.747	0.00012292	0.037752
ENSMUSG00000038811	14710	Gngt2	protein_coding	MGI Symbol	guanine nucleotide binding protein (G protein), gamma transducing activity polypeptide 2 [Source:MGI Symbol;Acc:MGI:893584]	10.0109	3.3235	2.23781	14.764	0.00012183	0.037752
ENSMUSG00000055254	18212	Ntrk2	protein_coding	MGI Symbol	neurotrophic tyrosine kinase, receptor, type 2 [Source:MGI Symbol;Acc:MGI:97384]	5.30554	2.4075	2.31592	14.779	0.00012085	0.037752
ENSMUSG00000048758	19944	Rpl29	protein_coding	MGI Symbol	ribosomal protein L29 [Source:MGI Symbol;Acc:MGI:99687]	-2.18298	-1.1263	4.0511	14.654	0.00012915	0.039214
ENSMUSG00000048758	666642	Rpl29	protein_coding	MGI Symbol	ribosomal protein L29 [Source:MGI Symbol;Acc:MGI:99687]	-2.18298	-1.1263	4.0511	14.654	0.00012915	0.039214
ENSMUSG00000042078	68666	Svop	protein_coding	MGI Symbol	SV2 related protein [Source:MGI Symbol;Acc:MGI:1915916]	26.0823	4.705	-0.342162	14.627	0.00013106	0.039347
ENSMUSG00000021186	23876	Fbln5	protein_coding	MGI Symbol	fibulin 5 [Source:MGI Symbol;Acc:MGI:1346091]	17.2413	4.1078	-0.86044	14.484	0.00014132	0.041956
ENSMUSG00000027827	16497	Kcnab1	protein_coding	MGI Symbol	potassium voltage-gated channel, shaker-related subfamily, beta member 1 [Source:MGI Symbol;Acc:MGI:109155]	3.04428	1.6061	0.474917	14.405	0.0001474	0.043282
ENSMUSG00000029819	109648	Npy	protein_coding	MGI Symbol	neuropeptide Y [Source:MGI Symbol;Acc:MGI:97374]	28.9101	4.8535	0.114823	14.27	0.00015838	0.045505
ENSMUSG00000059361	228777	Nrsn2	protein_coding	MGI Symbol	neurensin 2 [Source:MGI Symbol;Acc:MGI:2684969]	22.3887	4.4847	-0.789692	14.274	0.00015802	0.045505
ENSMUSG00000032280	21887	Tle3	protein_coding	MGI Symbol	transducin-like enhancer of split 3, homolog of Drosophila E(spl) [Source:MGI Symbol;Acc:MGI:104634]	-2.13732	-1.0958	3.24854	14.175	0.00016658	0.046854
ENSMUSG00000097050	NA	Gm9918	lincRNA	MGI Symbol	predicted gene 9918 [Source:MGI Symbol;Acc:MGI:3646315]	9.65583	3.2714	-1.07119	14.191	0.0001652	0.046854
ENSMUSG00000021250	14281	Fos	protein_coding	MGI Symbol	FBJ osteosarcoma oncogene [Source:MGI Symbol;Acc:MGI:95574]	-88.2057	-6.4628	3.78885	14.154	0.00016848	0.046894
ENSMUSG00000032127	71732	Vps11	protein_coding	MGI Symbol	vacuolar protein sorting 11 (yeast) [Source:MGI Symbol;Acc:MGI:1918982]	2.04302	1.0307	2.58452	14.111	0.00017238	0.046999
ENSMUSG00000085376	NA	Gm14508	antisense	MGI Symbol	predicted gene 14508 [Source:MGI Symbol;Acc:MGI:3705279]	33.2066	5.0534	-1.52558	14.128	0.00017081	0.046999
ENSMUSG00000085022	NA	Gm5860	lincRNA	MGI Symbol	predicted gene 5860 [Source:MGI Symbol;Acc:MGI:3646172]	-60.7958	-5.9259	-2.8593	14.074	0.00017578	0.047443
ENSMUSG00000021573	72948	Tppp	protein_coding	MGI Symbol	tubulin polymerization promoting protein [Source:MGI Symbol;Acc:MGI:1920198]	79.0284	6.3043	-1.98865	14.028	0.00018008	0.048118

## Sheet: Column_Legend
Column Header	Column Definition
Feature_ID	Ensembl Gene ID
entrezgene	Entrezgene ID
external_gene_name	gene symbol
gene_biotype	biotype of the feature
external_gene_source	Source of the external gene name and original annotation
description	feature ontology
linearFC	linear fold-change converted from log 2 fold-change reported by EdgeR
logFC	log2-fold-change as reported by EdgeR
logCPM	average log2 counts-per-million expression for the feature over all samples within the statistical model (mean expression of all samples across all conditions)
LR	Likelihood ratio
Pvalue	p-value for statistical significance
FDR	Benjamini-Hochberg adjusted p-value
